# Supplementary material for: ﻿Hidden diversity of Pestalotiopsis and Neopestalotiopsis (Amphisphaeriales, Sporocadaceae) species allied with the stromata of entomopathogenic fungi in Taiwan
Source: MycoKeys. 2024 Jan 31;101:275–312. doi: 10.3897/mycokeys.101.113090 (PMC10851163; doi:10.3897/mycokeys.101.113090)
Supplement: XML Treatment for Pestalotiopsis hispanica [file mycokeys.101.113090-treatment3.xml]

<!DOCTYPE tp:taxon-treatment
  PUBLIC "-//TaxonX//DTD Taxonomic Treatment Publishing DTD v0 20100105//EN" "tax-treatment-NSO.dtd">
<tp:taxon-treatment xmlns:tp="http://www.plazi.org/taxpub"><tp:treatment-meta><kwd-group><label>Taxon classification</label><kwd>
                <named-content content-type="kingdom">Fungi</named-content>
              </kwd><kwd>
                <named-content content-type="order">Amphisphaeriales</named-content>
              </kwd><kwd>
                <named-content content-type="family">Sporocadaceae</named-content>
              </kwd></kwd-group><mixed-citation publication-type="journal"><person-group><name><surname>Hsu</surname><given-names>Sheng-Yu</given-names></name><name><surname>Xu</surname><given-names>Yuan-Cheng</given-names></name><name><surname>Lin</surname><given-names>Yu-Chen</given-names></name><name><surname>Chuang</surname><given-names>Wei-Yu</given-names></name><name><surname>Lin</surname><given-names>Shiou-Ruei</given-names></name><name><surname>Stadler</surname><given-names>Marc</given-names></name><name><surname>Tangthirasunun</surname><given-names>Narumon</given-names></name><name><surname>Cheewangkoon</surname><given-names>Ratchadawan</given-names></name><name><surname>AL-Shwaiman</surname><given-names>Hind A.</given-names></name><name><surname>Elgorban</surname><given-names>Abdallah M.</given-names></name><name><surname>Ariyawansa</surname><given-names>Hiran A.</given-names></name></person-group><article-title>﻿Hidden diversity of <italic><tp:taxon-name><tp:taxon-name-part taxon-name-part-type="genus" reg="Pestalotiopsis">Pestalotiopsis</tp:taxon-name-part></tp:taxon-name></italic> and <italic><tp:taxon-name><tp:taxon-name-part taxon-name-part-type="genus" reg="Neopestalotiopsis">Neopestalotiopsis</tp:taxon-name-part></tp:taxon-name></italic> (<tp:taxon-name><tp:taxon-name-part taxon-name-part-type="order">Amphisphaeriales</tp:taxon-name-part></tp:taxon-name>, <tp:taxon-name><tp:taxon-name-part taxon-name-part-type="family">Sporocadaceae</tp:taxon-name-part></tp:taxon-name>) species allied with the stromata of entomopathogenic fungi in Taiwan</article-title><source>MycoKeys</source><day>31</day><month>01</month><year>2024</year><volume>101</volume><fpage>275</fpage><lpage>312</lpage><pub-id pub-id-type="doi">10.3897/mycokeys.101.113090</pub-id></mixed-citation></tp:treatment-meta><tp:nomenclature><label>﻿</label><tp:taxon-name>
              <object-id xmlns:xlink="http://www.w3.org/1999/xlink" content-type="arpha" xlink:type="simple">E2B6591A-7548-5500-AC97-5D488193A1F9</object-id>
              <tp:taxon-name-part taxon-name-part-type="genus" reg="Pestalotiopsis">Pestalotiopsis</tp:taxon-name-part>
              <tp:taxon-name-part taxon-name-part-type="species" reg="hispanica">hispanica</tp:taxon-name-part>
            </tp:taxon-name><tp:taxon-authority>F. Liu, L. Cai &amp; Crous</tp:taxon-authority><xref ref-type="fig" rid="F3">Fig. 5</xref></tp:nomenclature><tp:treatment-sec sec-type="description" id="SECID0EEPAG"><title>Description.</title><p>On carnation leaves (<italic><tp:taxon-name><tp:taxon-name-part taxon-name-part-type="genus" reg="Dianthus">Dianthus</tp:taxon-name-part><tp:taxon-name-part taxon-name-part-type="species" reg="caryophyllus">caryophyllus</tp:taxon-name-part></tp:taxon-name></italic>) supplanted on WA (NTUPPMCC 18-162). Sexual morph was not observed in culture. Asexual morph: <bold><italic>Conidiomata</italic></bold> acervular, globose, solitary or gregarious, semi-immersed, 100–500 μm diam.; oozing globose to clavate, black conidial masses. <bold><italic>Conidiophores</italic></bold> subcylindrical, hyaline, smooth, annelidic, indistinct and frequently merged to conidiogenous cells. <bold><italic>Conidiogenous cells</italic></bold> long pyriform to cylindrical, hyaline, smooth, (1.8–)2.0–3.7(–5.6) × (6.3–)9.7–17.2(–23.2) μm, x– ± SD = 2.9 ± 0.8 × 13.5 ± 3.8 μm. <bold><italic>Conidia</italic></bold> fusoid, straight or slightly curved, 4-septate, smooth, (4.7–)5.5–6.5(–7.5) × (21.1–)22.4–25.4(–27.4) μm, x– ± SD = 6.0 ± 0.5 × 23.9 ± 1.5 μm, bearing appendages; basal cell obconic with a truncate base, hyaline or pale brown, thin-walled, (0.8–)4.0–6.1(–6.6) μm long, x– ± SD = 5.0 ± 1.0 μm; three median cells long doliiform to subcylindrical, pale brown, concolourous, thick-walled, the first median cell from base (4.1–)4.5–5.3(–5.8) μm long (x– ± SD = 4.9 ± 0.4 μm), the second median cell (3.8–)4.3–5.0(–5.3) μm long (x–± SD = 4.6 ± 0.3 μm), the third median cell (4.3–)4.6–5.4(–6.3) μm long (x– ± SD = 5.0 ± 0.4 μm), together (12.7–)13.7–15.2 (–16.0) μm long (x– ± SD = 14.5 ± 0.8 μm); apical cell conical to subcylindrical with a truncate or acute apex, hyaline, thick-walled, (3.5–)3.8–4.7(–5.2) μm long (x– ± SD = 4.3 ± 0.5 μm). <bold><italic>Appendages</italic></bold> tubular, hyaline, straight or slightly bent, apical appendage 2–3, unbranched, (8.5–)12.1–18.7(–24.9) μm long (x– ± SD = 15.4 ± 3.3 μm), basal appendage 1–3 (mostly single), centric, unbranched (rarely branched), (2.5–)3.2–6.1(–8.8) μm long (x– ± SD = 4.7 ± 1.4 μm).</p><fig id="F3" position="float" orientation="portrait"><object-id xmlns:xlink="http://www.w3.org/1999/xlink" content-type="doi" xlink:type="simple">10.3897/mycokeys.101.113090.figure5</object-id><object-id xmlns:xlink="http://www.w3.org/1999/xlink" content-type="arpha" xlink:type="simple">C48D6ED6-3232-51CE-9544-93715E6623A5</object-id><label>Figure 5.</label><caption><p><italic><tp:taxon-name><tp:taxon-name-part taxon-name-part-type="genus" reg="Pestalotiopsis">Pestalotiopsis</tp:taxon-name-part><tp:taxon-name-part taxon-name-part-type="species" reg="hispanica">hispanica</tp:taxon-name-part></tp:taxon-name></italic> (NTUPPMCC 18-162 = CD03) <bold>A</bold> the original habitat of <italic><tp:taxon-name><tp:taxon-name-part taxon-name-part-type="genus" reg="Pestalotiopsis">Pestalotiopsis</tp:taxon-name-part><tp:taxon-name-part taxon-name-part-type="species" reg="hispanica">hispanica</tp:taxon-name-part></tp:taxon-name></italic>; the stroma of <italic><tp:taxon-name><tp:taxon-name-part taxon-name-part-type="genus" reg="Ophiocordyceps">Ophiocordyceps</tp:taxon-name-part></tp:taxon-name></italic> sp. <bold>B</bold> top view (left) and bottom view (right) of the colony on potato dextrose agar (PDA) after incubation for seven days <bold>C</bold> conidiomata on carnation leaf <bold>D, E</bold> conidiogenous cells and immature conidia <bold>F–I</bold> conidia. Scale bars: 250 μm (<bold>C</bold>); 10 μm (<bold>D–I</bold>).</p></caption><graphic xmlns:xlink="http://www.w3.org/1999/xlink" xlink:href="mycokeys-101-275-g005.jpg" position="float" orientation="portrait" xlink:type="simple" id="oo_976792.jpg"><uri content-type="original_file" xlink:type="simple">https://binary.pensoft.net/fig/976792</uri></graphic></fig></tp:treatment-sec><tp:treatment-sec sec-type="description" id="SECID0E3RAG"><title>Culture characteristics.</title><p>Colonies on PDA reaching 71.9 mm diam. on average after culturing at 25 °C in the dark for seven days, circular, flat with slightly undulate edge, aerial mycelium dense, white; reverse yellowish.</p></tp:treatment-sec><tp:treatment-sec sec-type="material" id="SECID0EBSAG"><title>Materials examined.</title><p>Taiwan, Taoyuan City, Dongyanshan, on the stroma of <italic><tp:taxon-name><tp:taxon-name-part taxon-name-part-type="genus" reg="Ophiocordyceps">Ophiocordyceps</tp:taxon-name-part></tp:taxon-name></italic> sp. parasitic on an insect (<tp:taxon-name><tp:taxon-name-part taxon-name-part-type="order">Hymenoptera</tp:taxon-name-part></tp:taxon-name>), 7 October 2018, Wei-Yu Chuang, living culture NTUPPMCC 18-162 (= CD03).</p></tp:treatment-sec><tp:treatment-sec sec-type="notes" id="SECID0ETSAG"><title>Notes.</title><p>Multi-locus phylogenetic analysis indicated that strain NTUPPMCC 18-162 was clustered in the same clade with the ex-type strain of <italic><tp:taxon-name><tp:taxon-name-part taxon-name-part-type="genus" reg="Pestalotiopsis">P.</tp:taxon-name-part><tp:taxon-name-part taxon-name-part-type="species" reg="hispanica">hispanica</tp:taxon-name-part></tp:taxon-name></italic> CBS 115391 with absolute statistical support (<abbrev xmlns:xlink="http://www.w3.org/1999/xlink" xlink:title="Maximum Likelihood bootstrap" id="ABBRID0EETAG" xlink:type="simple">MLB</abbrev> = 100%, <abbrev xmlns:xlink="http://www.w3.org/1999/xlink" xlink:title="Maximum Parsimony bootstrap" id="ABBRID0EITAG" xlink:type="simple">MPB</abbrev> = 100%, <abbrev xmlns:xlink="http://www.w3.org/1999/xlink" xlink:title="posterior probabilities" id="ABBRID0EMTAG" xlink:type="simple">PP</abbrev> = 1.00). Even though the DNA sequences of <abbrev xmlns:xlink="http://www.w3.org/1999/xlink" xlink:title="internal transcribed spacer" id="ABBRID0EQTAG" xlink:type="simple">ITS</abbrev> (100%), <italic><abbrev xmlns:xlink="http://www.w3.org/1999/xlink" xlink:title="tub2" id="ABBRID0EVTAG" xlink:type="simple">tub2</abbrev></italic> (99.22%) and <italic><abbrev xmlns:xlink="http://www.w3.org/1999/xlink" xlink:title="translation elongation factor 1-α" id="ABBRID0E1TAG" xlink:type="simple">tef1-α</abbrev></italic> (100%) genes of NTUPPMCC 18-162 were very similar to the ex-type strain of <italic><tp:taxon-name><tp:taxon-name-part taxon-name-part-type="genus" reg="Pestalotiopsis">P.</tp:taxon-name-part><tp:taxon-name-part taxon-name-part-type="species" reg="hispanica">hispanica</tp:taxon-name-part></tp:taxon-name></italic> (CBS 115391), the morphology of our strain is somewhat different from the original description of <italic><tp:taxon-name><tp:taxon-name-part taxon-name-part-type="genus" reg="Pestalotiopsis">P.</tp:taxon-name-part><tp:taxon-name-part taxon-name-part-type="species" reg="hispanica">hispanica</tp:taxon-name-part></tp:taxon-name></italic> (holotype CBS H-23554) published by <xref ref-type="bibr" rid="B35">Liu et al. (2019)</xref>. For instance, NTUPPMCC 18-162 has longer apical appendages (12–18 μm versus 2–14 μm) and contains higher numbers of basal appendages (0–1 versus 0–3) (Suppl. material <xref ref-type="supplementary-material" rid="S1">1</xref>: table S7) compared to the <italic><tp:taxon-name><tp:taxon-name-part taxon-name-part-type="genus" reg="Pestalotiopsis">P.</tp:taxon-name-part><tp:taxon-name-part taxon-name-part-type="species" reg="hispanica">hispanica</tp:taxon-name-part></tp:taxon-name></italic> holotype CBS H-23554. However, <italic><tp:taxon-name><tp:taxon-name-part taxon-name-part-type="genus" reg="Pestalotiopsis">P.</tp:taxon-name-part><tp:taxon-name-part taxon-name-part-type="species" reg="hispanica">hispanica</tp:taxon-name-part></tp:taxon-name></italic> was originally isolated from <italic><tp:taxon-name><tp:taxon-name-part taxon-name-part-type="genus" reg="Protea">Protea</tp:taxon-name-part></tp:taxon-name></italic> cv. ‘Susara’ (<tp:taxon-name><tp:taxon-name-part taxon-name-part-type="family">Proteaceae</tp:taxon-name-part></tp:taxon-name>) and collected in Spain, while NTUPPMCC 18-162 was isolated from the stroma of <italic><tp:taxon-name><tp:taxon-name-part taxon-name-part-type="genus" reg="Ophiocordyceps">Ophiocordyceps</tp:taxon-name-part></tp:taxon-name></italic> sp. in Taiwan. Different locations, nutrition modes and natural habitats might have affected the morphology of these two strains. Therefore, considering the identity of the DNA sequences data, we classify NTUPPMCC 18-162 as <italic><tp:taxon-name><tp:taxon-name-part taxon-name-part-type="genus" reg="Pestalotiopsis">P.</tp:taxon-name-part><tp:taxon-name-part taxon-name-part-type="species" reg="hispanica">hispanica</tp:taxon-name-part></tp:taxon-name></italic> and, to the best of our knowledge, this is the first report of <italic><tp:taxon-name><tp:taxon-name-part taxon-name-part-type="genus" reg="Pestalotiopsis">P.</tp:taxon-name-part><tp:taxon-name-part taxon-name-part-type="species" reg="hispanica">hispanica</tp:taxon-name-part></tp:taxon-name></italic> in Taiwan.</p></tp:treatment-sec><tp:treatment-sec><!--Section generated to contain objects referenced in tp:taxon-treatment.--><supplementary-material xmlns:xlink="http://www.w3.org/1999/xlink" id="S1" position="float" orientation="portrait" xlink:type="simple"><object-id content-type="doi" xlink:type="simple">10.3897/mycokeys.101.113090.suppl1</object-id><object-id content-type="arpha" xlink:type="simple">33F3BAFA-0A1B-5CBD-B13C-6555D798D37E</object-id><label>Supplementary material 1</label><caption><p>The morphological features of <italic><tp:taxon-name><tp:taxon-name-part taxon-name-part-type="genus" reg="Pestalotiopsis">Pestalotiopsis</tp:taxon-name-part></tp:taxon-name></italic><italic>sensu lato</italic> fungi and GenBank accession numbers</p></caption><statement content-type="dataType"><label>Data type</label><p>xlsx</p></statement><statement content-type="notes"><label>Explanation note</label><p><bold>table S1.</bold> The morphological features of pestalotiopsis-like fungi isolated in this study; <bold>table S2.</bold> GenBank accession numbers of <italic><tp:taxon-name><tp:taxon-name-part taxon-name-part-type="genus" reg="Pestalotiopsis">Pestalotiopsis</tp:taxon-name-part></tp:taxon-name></italic> isolates included in the phylogenetic analysis; <bold>table S3.</bold> GenBank accession numbers of <italic><tp:taxon-name><tp:taxon-name-part taxon-name-part-type="genus" reg="Neopestalotiopsis">Neopestalotiopsis</tp:taxon-name-part></tp:taxon-name></italic> isolates included in the phylogenetic analysis; <bold>table S4.</bold> Primers and PCR conditions used to amplify <abbrev xlink:title="internal transcribed spacer" id="ABBRID0EW5AK" xlink:type="simple">ITS</abbrev>, <italic><abbrev xlink:title="tub2" id="ABBRID0E25AK" xlink:type="simple">tub2</abbrev></italic> and <italic><abbrev xlink:title="translation elongation factor 1-α" id="ABBRID0EA6AK" xlink:type="simple">tef1-α</abbrev></italic> gene regions; <bold>table S5.</bold> Nucleotide substitution models used in the phylogenetic analyses; <bold>table S6.</bold> Morphological comparison of <italic><tp:taxon-name><tp:taxon-name-part taxon-name-part-type="genus" reg="Pestalotiopsis">Pestalotiopsis</tp:taxon-name-part><tp:taxon-name-part taxon-name-part-type="species" reg="chamaeropis">chamaeropis</tp:taxon-name-part></tp:taxon-name></italic> and its closely-related taxa; <bold>table S7.</bold> Morphological comparison of <italic><tp:taxon-name><tp:taxon-name-part taxon-name-part-type="genus" reg="Pestalotiopsis">Pestalotiopsis</tp:taxon-name-part><tp:taxon-name-part taxon-name-part-type="species" reg="hispanica">hispanica</tp:taxon-name-part></tp:taxon-name></italic> and its closely-related taxa; <bold>table S8.</bold> Morphological comparison of <italic><tp:taxon-name><tp:taxon-name-part taxon-name-part-type="genus" reg="Pestalotiopsis">Pestalotiopsis</tp:taxon-name-part><tp:taxon-name-part taxon-name-part-type="species" reg="manyueyuanani">manyueyuanani</tp:taxon-name-part></tp:taxon-name></italic> and its closely-related taxa; <bold>table S9.</bold> Morphological comparison of <italic><tp:taxon-name><tp:taxon-name-part taxon-name-part-type="genus" reg="Pestalotiopsis">Pestalotiopsis</tp:taxon-name-part><tp:taxon-name-part taxon-name-part-type="species" reg="trachycarpicola">trachycarpicola</tp:taxon-name-part></tp:taxon-name></italic> and its closely-related taxa; <bold>table S10.</bold> The morphological comparison of <italic><tp:taxon-name><tp:taxon-name-part taxon-name-part-type="genus" reg="Neopestalotiopsis">Neopestalotiopsis</tp:taxon-name-part></tp:taxon-name></italic> strain NTUPPMCC 18-161 and its closely-related taxa; <bold>table S11</bold>. Mycelium growth of individual isolate of pestalotiopsis-like fungi at each temperature in this study; <bold>table S12.</bold> Mycelium growth of individual isolates of pestalotiopsis-like fungi at each pH in this study.</p></statement><media xlink:href="mycokeys-101-275-s001.xlsx" mimetype="application" mime-subtype="vnd.openxmlformats-officedocument.spreadsheetml.sheet" position="float" orientation="portrait" xlink:type="simple" id="oo_976801.xlsx"><uri content-type="original_file" xlink:type="simple">https://binary.pensoft.net/file/976801</uri></media><permissions><license xlink:type="simple"><license-p>This dataset is made available under the Open Database License (http://opendatacommons.org/licenses/odbl/1.0/). The Open Database License (ODbL) is a license agreement intended to allow users to freely share, modify, and use this Dataset while maintaining this same freedom for others, provided that the original source and author(s) are credited.</license-p></license></permissions><attrib specific-use="authors">Sheng-Yu Hsu, Yuan-Cheng Xu, Yu-Chen Lin, Wei-Yu Chuang, Shiou-Ruei Lin, Marc Stadler, Narumon Tangthirasunun, Ratchadawan Cheewangkoon, Hind A. AL-Shwaiman, Abdallah M. Elgorban, Hiran A. Ariyawansa</attrib></supplementary-material></tp:treatment-sec><ref-list><ref id="B35"><mixed-citation xmlns:xlink="http://www.w3.org/1999/xlink" xlink:type="simple"><person-group><name name-style="western"><surname>Liu</surname><given-names>F</given-names></name><name name-style="western"><surname>Bonthond</surname><given-names>G</given-names></name><name name-style="western"><surname>Groenewald</surname><given-names>JZ</given-names></name><name name-style="western"><surname>Cai</surname><given-names>L</given-names></name><name name-style="western"><surname>Crous</surname><given-names>PW</given-names></name></person-group> (<year>2019</year>) <article-title><tp:taxon-name><tp:taxon-name-part taxon-name-part-type="family">Sporocadaceae</tp:taxon-name-part></tp:taxon-name>, a family of coelomycetous fungi with appendage-bearing conidia.</article-title><source>Studies in Mycology</source><volume>92</volume>(<issue>1</issue>): <fpage>287</fpage>–<lpage>415</lpage>. <ext-link xlink:href="10.1016/j.simyco.2018.11.001" ext-link-type="doi" xlink:type="simple">https://doi.org/10.1016/j.simyco.2018.11.001</ext-link></mixed-citation></ref></ref-list></tp:taxon-treatment>
