# Supplementary material for: ﻿Hidden diversity of Pestalotiopsis and Neopestalotiopsis (Amphisphaeriales, Sporocadaceae) species allied with the stromata of entomopathogenic fungi in Taiwan
Source: MycoKeys. 2024 Jan 31;101:275–312. doi: 10.3897/mycokeys.101.113090 (PMC10851163; doi:10.3897/mycokeys.101.113090)
Supplement: XML Treatment for Pestalotiopsis manyueyuanani [file mycokeys.101.113090-treatment4.xml]

<!DOCTYPE tp:taxon-treatment
  PUBLIC "-//TaxonX//DTD Taxonomic Treatment Publishing DTD v0 20100105//EN" "tax-treatment-NSO.dtd">
<tp:taxon-treatment xmlns:tp="http://www.plazi.org/taxpub"><tp:treatment-meta><kwd-group><label>Taxon classification</label><kwd>
                <named-content content-type="kingdom">Fungi</named-content>
              </kwd><kwd>
                <named-content content-type="order">Amphisphaeriales</named-content>
              </kwd><kwd>
                <named-content content-type="family">Sporocadaceae</named-content>
              </kwd></kwd-group><mixed-citation publication-type="journal"><person-group><name><surname>Hsu</surname><given-names>Sheng-Yu</given-names></name><name><surname>Xu</surname><given-names>Yuan-Cheng</given-names></name><name><surname>Lin</surname><given-names>Yu-Chen</given-names></name><name><surname>Chuang</surname><given-names>Wei-Yu</given-names></name><name><surname>Lin</surname><given-names>Shiou-Ruei</given-names></name><name><surname>Stadler</surname><given-names>Marc</given-names></name><name><surname>Tangthirasunun</surname><given-names>Narumon</given-names></name><name><surname>Cheewangkoon</surname><given-names>Ratchadawan</given-names></name><name><surname>AL-Shwaiman</surname><given-names>Hind A.</given-names></name><name><surname>Elgorban</surname><given-names>Abdallah M.</given-names></name><name><surname>Ariyawansa</surname><given-names>Hiran A.</given-names></name></person-group><article-title>﻿Hidden diversity of <italic><tp:taxon-name><tp:taxon-name-part taxon-name-part-type="genus" reg="Pestalotiopsis">Pestalotiopsis</tp:taxon-name-part></tp:taxon-name></italic> and <italic><tp:taxon-name><tp:taxon-name-part taxon-name-part-type="genus" reg="Neopestalotiopsis">Neopestalotiopsis</tp:taxon-name-part></tp:taxon-name></italic> (<tp:taxon-name><tp:taxon-name-part taxon-name-part-type="order">Amphisphaeriales</tp:taxon-name-part></tp:taxon-name>, <tp:taxon-name><tp:taxon-name-part taxon-name-part-type="family">Sporocadaceae</tp:taxon-name-part></tp:taxon-name>) species allied with the stromata of entomopathogenic fungi in Taiwan</article-title><source>MycoKeys</source><day>31</day><month>01</month><year>2024</year><volume>101</volume><fpage>275</fpage><lpage>312</lpage><pub-id pub-id-type="doi">10.3897/mycokeys.101.113090</pub-id></mixed-citation></tp:treatment-meta><tp:nomenclature><label>﻿</label><tp:taxon-name>
              <object-id xmlns:xlink="http://www.w3.org/1999/xlink" content-type="arpha" xlink:type="simple">19CFA536-5680-55BF-835C-713BDB020024</object-id>
              <tp:taxon-name-part taxon-name-part-type="genus" reg="Pestalotiopsis">Pestalotiopsis</tp:taxon-name-part>
              <tp:taxon-name-part taxon-name-part-type="species" reg="manyueyuanani">manyueyuanani</tp:taxon-name-part>
              <object-id xmlns:xlink="http://www.w3.org/1999/xlink" content-type="mycobank" xlink:type="simple">MycoBank No: 849030</object-id>
            </tp:taxon-name><tp:taxon-authority>S.Y. Hsu, Y.C. Xu, W.Y. Chuang &amp; Ariyawansa</tp:taxon-authority><tp:taxon-status xmlns:xlink="http://www.w3.org/1999/xlink" xlink:type="simple">sp. nov.</tp:taxon-status><xref ref-type="fig" rid="F4">Fig. 6</xref></tp:nomenclature><tp:treatment-sec sec-type="etymology" id="SECID0EJYAG"><title>Etymology.</title><p>The specific epithet ‘<italic>manyueyuanani</italic>’ is based on the place the fungus was originally collected.</p></tp:treatment-sec><tp:treatment-sec sec-type="Typification" id="SECID0ERYAG"><title>Typification.</title><p>Taiwan, New Taipei City, Manyueyuan National Forest Recreation Area, on stroma of <italic><tp:taxon-name><tp:taxon-name-part taxon-name-part-type="genus" reg="Ophiocordyceps">Ophiocordyceps</tp:taxon-name-part></tp:taxon-name></italic> sp. parasitic on an insect (<italic><tp:taxon-name><tp:taxon-name-part taxon-name-part-type="genus" reg="Cletus">Cletus</tp:taxon-name-part></tp:taxon-name></italic> sp., <tp:taxon-name><tp:taxon-name-part taxon-name-part-type="order">Hemiptera</tp:taxon-name-part></tp:taxon-name>), 25 May 2018, Wei-Yu Chuang, holotype, NTUPPMH 18-165 (permanently preserved in a metabolically inactive state), ex-holotype NTUPPMCC 18-165 (= CD07). <italic>ibid</italic>., ex-isotype NTUPPMCC 22-012.</p><fig id="F4" position="float" orientation="portrait"><object-id xmlns:xlink="http://www.w3.org/1999/xlink" content-type="doi" xlink:type="simple">10.3897/mycokeys.101.113090.figure6</object-id><object-id xmlns:xlink="http://www.w3.org/1999/xlink" content-type="arpha" xlink:type="simple">DD74EC36-8F47-5370-8979-EF371D6063F4</object-id><label>Figure 6.</label><caption><p>The morphology of <italic><tp:taxon-name><tp:taxon-name-part taxon-name-part-type="genus" reg="Pestalotiopsis">Pestalotiopsis</tp:taxon-name-part><tp:taxon-name-part taxon-name-part-type="species" reg="manyueyuanani">manyueyuanani</tp:taxon-name-part></tp:taxon-name></italic><bold>A</bold> the original habitat of conidia of <italic><tp:taxon-name><tp:taxon-name-part taxon-name-part-type="genus" reg="Pestalotiopsis">Pestalotiopsis</tp:taxon-name-part><tp:taxon-name-part taxon-name-part-type="species" reg="manyueyuanani">manyueyuanani</tp:taxon-name-part></tp:taxon-name></italic>; stroma of <italic><tp:taxon-name><tp:taxon-name-part taxon-name-part-type="genus" reg="Ophiocordyceps">Ophiocordyceps</tp:taxon-name-part></tp:taxon-name></italic> sp. <bold>B</bold> top view (left) and bottom view (right) of the colony on potato dextrose agar (PDA) after incubation for seven days <bold>C</bold> formation of conidiomata on carnation leaf <bold>D, E</bold> conidiogenous cells and immature conidia <bold>F–K</bold> conidia <bold>L–N</bold> germinated conidia. Scale bars: 250 μm (<bold>C</bold>); 10 μm (<bold>D–K</bold>); 20 μm (<bold>L–N</bold>).</p></caption><graphic xmlns:xlink="http://www.w3.org/1999/xlink" xlink:href="mycokeys-101-275-g006.jpg" position="float" orientation="portrait" xlink:type="simple" id="oo_976793.jpg"><uri content-type="original_file" xlink:type="simple">https://binary.pensoft.net/fig/976793</uri></graphic></fig></tp:treatment-sec><tp:treatment-sec sec-type="description" id="SECID0EI2AG"><title>Description.</title><p>Based on the morphology of ex-holotype 18-165 growing on carnation leaves (<italic><tp:taxon-name><tp:taxon-name-part taxon-name-part-type="genus" reg="Dianthus">Dianthus</tp:taxon-name-part><tp:taxon-name-part taxon-name-part-type="species" reg="caryophyllus">caryophyllus</tp:taxon-name-part></tp:taxon-name></italic>) supplanted on WA. Sexual morph was not observed on culture. Asexual morph: <bold><italic>Conidiomata</italic></bold> acervular, globose, scattered, solitary, semi-immersed, black, &lt; 30–100 μm diam.; oozing globose to subcylindrical, black conidial masses. <bold><italic>Conidiophores</italic></bold> pyriform to subcylindrical, hyaline, smooth, indistinct and frequently merged to conidiogenous cells. <bold><italic>Conidiogenous cells</italic></bold> ampulliform to spherical, hyaline, smooth, (2.8–)3.8–5.3(–6.0) × (6.8–)8.2–12.4(–14.7) μm, x– ± SD = 4.6 ± 0.7 × 10.3 ± 2.1 μm. <bold><italic>Conidia</italic></bold> fusoid, straight or slightly curved, 4-septate, smooth, slightly constricted at the septa, (6.7–)7.4–9.2(–10.4) × (22.5–)24.6–30.0(–32.7) μm, x– ± SD = 8.3 ± 0.9 × 27.3 ± 2.7 μm, bearing appendages; basal cell obconic with a truncate base, hyaline or pale brown, thin-walled, (2.9–)3.5–4.7(–5.3) μm long, x– ± SD = 4.1 ± 0.6 μm; three median cells doliiform to subcylindrical, pale brown to brown, concolourous, thick-walled, the first median cell from base (5.3–)5.8–7.9(–9.2) μm long (x– ± SD = 6.9 ± 1.0 μm), the second median cell (4.1–)4.9–6.6(–7.8) μm long (x– ± SD = 5.7 ± 0.9 μm), the third median cell (4.3–)5.5–7.3(–8.6) μm long (x– ± SD = 6.4 ± 0.9 μm), together (15.1–)16.7–21.2 (–24.5) μm long (x– ± SD = 18.9 ± 2.3 μm); apical cell conical with an acute apex, hyaline, thick-walled, (2.2–)3.3–5.1(–5.8) μm long (x– ± SD = 4.2 ± 0.9 μm). <bold><italic>Appendages</italic></bold> tubular, hyaline, unbranched, straight or slightly bent, apical appendage single (rarely two), (3.9–)8.7–16.8(–19.1) μm long (x– ± SD = 12.8 ± 4.0 μm), lateral appendages 1–4 (mostly 2, occasionally absent), forming from apical cell, arising above the septum dividing the apical cell and the third median cell, (5.4–)7.3–13.4(–15.4) μm long (x– ± SD = 10.3 ± 3.0 μm), basal appendage single (occasionally absent), centric, (1.8–)2.7–5.5(–6.5) μm long (x– ± SD = 4.1 ± 1.4 μm). Germinating conidia pattern, solitary or multiple, forming from inflated apical cell or median cells.</p></tp:treatment-sec><tp:treatment-sec sec-type="description" id="SECID0EI3AG"><title>Culture characteristics.</title><p>Colonies on PDA reaching 18–24 mm diam. after culturing at 25 °C in the dark for seven days, circular, flat with entire to slightly undulate edge, aerial mycelium sparse, yellowish to orange in the centre, whitish at the margin; reverse similar in colour.</p></tp:treatment-sec><tp:treatment-sec sec-type="notes" id="SECID0EN3AG"><title>Notes.</title><p><italic><tp:taxon-name><tp:taxon-name-part taxon-name-part-type="genus" reg="Pestalotiopsis">Pestalotiopsis</tp:taxon-name-part><tp:taxon-name-part taxon-name-part-type="species" reg="manyueyuanani">manyueyuanani</tp:taxon-name-part></tp:taxon-name></italic> sp. nov. is a representative of <italic><tp:taxon-name><tp:taxon-name-part taxon-name-part-type="genus" reg="Pestalotiopsis">Pestalotiopsis</tp:taxon-name-part></tp:taxon-name></italic> in having pale brown to brown, concolourous median cells without knobbed apical appendages. In both single and concatenated gene analysis, two isolates of <italic><tp:taxon-name><tp:taxon-name-part taxon-name-part-type="genus" reg="Pestalotiopsis">P.</tp:taxon-name-part><tp:taxon-name-part taxon-name-part-type="species" reg="manyueyuanani">manyueyuanani</tp:taxon-name-part></tp:taxon-name></italic> clustered in a distinct clade with strong statistical support basal to the clade comprising <italic><tp:taxon-name><tp:taxon-name-part taxon-name-part-type="genus" reg="Pestalotiopsis">P.</tp:taxon-name-part><tp:taxon-name-part taxon-name-part-type="species" reg="castanopsidis">castanopsidis</tp:taxon-name-part></tp:taxon-name></italic> CFCC 54384 and CFCC 54430, <italic><tp:taxon-name><tp:taxon-name-part taxon-name-part-type="genus" reg="Pestalotiopsis">P.</tp:taxon-name-part><tp:taxon-name-part taxon-name-part-type="species" reg="cyclobalanopsidis">cyclobalanopsidis</tp:taxon-name-part></tp:taxon-name></italic> CFCC 54328, <italic><tp:taxon-name><tp:taxon-name-part taxon-name-part-type="genus" reg="Pestalotiopsis">P.</tp:taxon-name-part><tp:taxon-name-part taxon-name-part-type="species" reg="guizhouensis">guizhouensis</tp:taxon-name-part></tp:taxon-name></italic> CFCC 54803, <italic><tp:taxon-name><tp:taxon-name-part taxon-name-part-type="genus" reg="Pestalotiopsis">P.</tp:taxon-name-part><tp:taxon-name-part taxon-name-part-type="species" reg="jesteri">jesteri</tp:taxon-name-part></tp:taxon-name></italic> CBS 109350 and <italic><tp:taxon-name><tp:taxon-name-part taxon-name-part-type="genus" reg="Pestalotiopsis">P.</tp:taxon-name-part><tp:taxon-name-part taxon-name-part-type="species" reg="montellica">montellica</tp:taxon-name-part></tp:taxon-name></italic> MFLUCC 12-0279 (Fig. <xref ref-type="fig" rid="F12">2</xref> and Suppl. material <xref ref-type="supplementary-material" rid="S2">2</xref>: figs S5–S7). However, <italic><tp:taxon-name><tp:taxon-name-part taxon-name-part-type="genus" reg="Pestalotiopsis">P.</tp:taxon-name-part><tp:taxon-name-part taxon-name-part-type="species" reg="manyueyuanani">manyueyuanani</tp:taxon-name-part></tp:taxon-name></italic> has overlapping conidial morphologies with <italic><tp:taxon-name><tp:taxon-name-part taxon-name-part-type="genus" reg="Pestalotiopsis">P.</tp:taxon-name-part><tp:taxon-name-part taxon-name-part-type="species" reg="castanopsidis">castanopsidis</tp:taxon-name-part></tp:taxon-name></italic>, <italic><tp:taxon-name><tp:taxon-name-part taxon-name-part-type="genus" reg="Pestalotiopsis">P.</tp:taxon-name-part><tp:taxon-name-part taxon-name-part-type="species" reg="cyclobalanopsidis">cyclobalanopsidis</tp:taxon-name-part></tp:taxon-name></italic>, <italic><tp:taxon-name><tp:taxon-name-part taxon-name-part-type="genus" reg="Pestalotiopsis">P.</tp:taxon-name-part><tp:taxon-name-part taxon-name-part-type="species" reg="eleutherococci">eleutherococci</tp:taxon-name-part></tp:taxon-name></italic>, <italic><tp:taxon-name><tp:taxon-name-part taxon-name-part-type="genus" reg="Pestalotiopsis">P.</tp:taxon-name-part><tp:taxon-name-part taxon-name-part-type="species" reg="guizhouensis">guizhouensis</tp:taxon-name-part></tp:taxon-name></italic>, <italic><tp:taxon-name><tp:taxon-name-part taxon-name-part-type="genus" reg="Pestalotiopsis">P.</tp:taxon-name-part><tp:taxon-name-part taxon-name-part-type="species" reg="jesteri">jesteri</tp:taxon-name-part></tp:taxon-name></italic>, <italic><tp:taxon-name><tp:taxon-name-part taxon-name-part-type="genus" reg="Pestalotiopsis">P.</tp:taxon-name-part><tp:taxon-name-part taxon-name-part-type="species" reg="lijiangensis">lijiangensis</tp:taxon-name-part></tp:taxon-name></italic> and <italic><tp:taxon-name><tp:taxon-name-part taxon-name-part-type="genus" reg="Pestalotiopsis">P.</tp:taxon-name-part><tp:taxon-name-part taxon-name-part-type="species" reg="montellica">montellica</tp:taxon-name-part></tp:taxon-name></italic>, showing that these taxa are cryptic species as shown in Suppl. material <xref ref-type="supplementary-material" rid="S1">1</xref>: table S8. At present, the species limitations of cryptic taxa are widely determined by phylogenies, based on single/multi-locus sequence data together with ecology (including host range and pathogenicity), distribution or physiology (<xref ref-type="bibr" rid="B10">Crous et al. 2015</xref>; <xref ref-type="bibr" rid="B60">Tsai et al. 2018</xref>). Apart from the unique placement in phylogenetic inference, <italic><tp:taxon-name><tp:taxon-name-part taxon-name-part-type="genus" reg="Pestalotiopsis">P.</tp:taxon-name-part><tp:taxon-name-part taxon-name-part-type="species" reg="manyueyuanani">manyueyuanani</tp:taxon-name-part></tp:taxon-name></italic> differs from other taxa clustered as mentioned above, by host and distribution (Suppl. material <xref ref-type="supplementary-material" rid="S1">1</xref>: table S2). In addition, to further support our hypothesis, we also implemented <abbrev xmlns:xlink="http://www.w3.org/1999/xlink" xlink:title="pairwise homoplasy index" id="ABBRID0ECDBG" xlink:type="simple">PHI</abbrev> tests to determine if there are any occurrences of sexual recombination between <italic><tp:taxon-name><tp:taxon-name-part taxon-name-part-type="genus" reg="Pestalotiopsis">P.</tp:taxon-name-part><tp:taxon-name-part taxon-name-part-type="species" reg="manyueyuanani">manyueyuanani</tp:taxon-name-part></tp:taxon-name></italic> and its closely-related taxa (<italic><tp:taxon-name><tp:taxon-name-part taxon-name-part-type="genus" reg="Pestalotiopsis">P.</tp:taxon-name-part><tp:taxon-name-part taxon-name-part-type="species" reg="castanopsidis">castanopsidis</tp:taxon-name-part></tp:taxon-name></italic>, <italic><tp:taxon-name><tp:taxon-name-part taxon-name-part-type="genus" reg="Pestalotiopsis">P.</tp:taxon-name-part><tp:taxon-name-part taxon-name-part-type="species" reg="cyclobalanopsidis">cyclobalanopsidis</tp:taxon-name-part></tp:taxon-name></italic>, <italic><tp:taxon-name><tp:taxon-name-part taxon-name-part-type="genus" reg="Pestalotiopsis">P.</tp:taxon-name-part><tp:taxon-name-part taxon-name-part-type="species" reg="eleutherococci">eleutherococci</tp:taxon-name-part></tp:taxon-name></italic>, <italic><tp:taxon-name><tp:taxon-name-part taxon-name-part-type="genus" reg="Pestalotiopsis">P.</tp:taxon-name-part><tp:taxon-name-part taxon-name-part-type="species" reg="guizhouensis">guizhouensis</tp:taxon-name-part></tp:taxon-name></italic>, <italic><tp:taxon-name><tp:taxon-name-part taxon-name-part-type="genus" reg="Pestalotiopsis">P.</tp:taxon-name-part><tp:taxon-name-part taxon-name-part-type="species" reg="jesteri">jesteri</tp:taxon-name-part></tp:taxon-name></italic>, <italic><tp:taxon-name><tp:taxon-name-part taxon-name-part-type="genus" reg="Pestalotiopsis">P.</tp:taxon-name-part><tp:taxon-name-part taxon-name-part-type="species" reg="lijiangensis">lijiangensis</tp:taxon-name-part></tp:taxon-name></italic> and <italic><tp:taxon-name><tp:taxon-name-part taxon-name-part-type="genus" reg="Pestalotiopsis">P.</tp:taxon-name-part><tp:taxon-name-part taxon-name-part-type="species" reg="montellica">montellica</tp:taxon-name-part></tp:taxon-name></italic>). The <abbrev xmlns:xlink="http://www.w3.org/1999/xlink" xlink:title="pairwise homoplasy index" id="ABBRID0E5FBG" xlink:type="simple">PHI</abbrev> tests indicated that there were no significant recombinations detected within tested groups (Fig. <xref ref-type="fig" rid="F5">7</xref>, <abbrev xmlns:xlink="http://www.w3.org/1999/xlink" xlink:title="internal transcribed spacer" id="ABBRID0EGGBG" xlink:type="simple">ITS</abbrev>: Ф<sub>w</sub> = 0.5665; <italic><abbrev xmlns:xlink="http://www.w3.org/1999/xlink" xlink:title="tub2" id="ABBRID0ENGBG" xlink:type="simple">tub2</abbrev></italic>: Ф<sub>w</sub> = 0.7653; <italic><abbrev xmlns:xlink="http://www.w3.org/1999/xlink" xlink:title="translation elongation factor 1-α" id="ABBRID0EUGBG" xlink:type="simple">tef1-α</abbrev></italic>: Ф<sub>w</sub> = 0.6276), supporting reproductive isolation within the phylogenetically closely-related groups. Therefore, based on these observations, we introduce <italic><tp:taxon-name><tp:taxon-name-part taxon-name-part-type="genus" reg="Pestalotiopsis">P.</tp:taxon-name-part><tp:taxon-name-part taxon-name-part-type="species" reg="manyueyuanani">manyueyuanani</tp:taxon-name-part></tp:taxon-name></italic> (NTUPPMCC 18-165 and NTUPPMCC 22-012) as a novel species in the genus <italic><tp:taxon-name><tp:taxon-name-part taxon-name-part-type="genus" reg="Pestalotiopsis">Pestalotiopsis</tp:taxon-name-part></tp:taxon-name></italic>.</p><fig id="F5" position="float" orientation="portrait"><object-id xmlns:xlink="http://www.w3.org/1999/xlink" content-type="doi" xlink:type="simple">10.3897/mycokeys.101.113090.figure7</object-id><object-id xmlns:xlink="http://www.w3.org/1999/xlink" content-type="arpha" xlink:type="simple">50004786-535E-55E0-9D05-43EE6516A4B3</object-id><label>Figure 7.</label><caption><p>Split graphs showing the results of <abbrev xmlns:xlink="http://www.w3.org/1999/xlink" xlink:title="pairwise homoplasy index" id="ABBRID0EUHBG" xlink:type="simple">PHI</abbrev> tests for three gene regions (<bold>A</bold><abbrev xmlns:xlink="http://www.w3.org/1999/xlink" xlink:title="internal transcribed spacer" id="ABBRID0E1HBG" xlink:type="simple">ITS</abbrev><bold>B</bold><italic><abbrev xmlns:xlink="http://www.w3.org/1999/xlink" xlink:title="tub2" id="ABBRID0EBIBG" xlink:type="simple">tub2</abbrev></italic><bold>C</bold><italic><abbrev xmlns:xlink="http://www.w3.org/1999/xlink" xlink:title="translation elongation factor 1-α" id="ABBRID0EIIBG" xlink:type="simple">tef1-α</abbrev></italic>) of <italic><tp:taxon-name><tp:taxon-name-part taxon-name-part-type="genus" reg="Pestalotiopsis">Pestalotiopsis</tp:taxon-name-part><tp:taxon-name-part taxon-name-part-type="species" reg="manyueyuanani">manyueyuanani</tp:taxon-name-part></tp:taxon-name></italic> with their phylogenetically closely -related species using LogDet transformation and splits decomposition options. The new taxon in each graph is shown in red and taxa representing ex-type strains are in bold.</p></caption><graphic xmlns:xlink="http://www.w3.org/1999/xlink" xlink:href="mycokeys-101-275-g007.jpg" position="float" orientation="portrait" xlink:type="simple" id="oo_976794.jpg"><uri content-type="original_file" xlink:type="simple">https://binary.pensoft.net/fig/976794</uri></graphic></fig></tp:treatment-sec><tp:treatment-sec><!--Section generated to contain objects referenced in tp:taxon-treatment.--><fig id="F12" position="float" orientation="portrait"><object-id xmlns:xlink="http://www.w3.org/1999/xlink" content-type="doi" xlink:type="simple">10.3897/mycokeys.101.113090.figure2</object-id><object-id xmlns:xlink="http://www.w3.org/1999/xlink" content-type="arpha" xlink:type="simple">A8263514-4C1D-5FC8-80AE-DEBA0DD4D91C</object-id><label>Figure 2.</label><caption><p><abbrev xmlns:xlink="http://www.w3.org/1999/xlink" xlink:title="Maximum Likelihood" id="ABBRID0EKOAE" xlink:type="simple">ML</abbrev> phylogenetic tree of <italic><tp:taxon-name><tp:taxon-name-part taxon-name-part-type="genus" reg="Pestalotiopsis">Pestalotiopsis</tp:taxon-name-part></tp:taxon-name></italic> obtained from the concatenated DNA sequence data of <abbrev xmlns:xlink="http://www.w3.org/1999/xlink" xlink:title="internal transcribed spacer" id="ABBRID0EVOAE" xlink:type="simple">ITS</abbrev>, <italic><abbrev xmlns:xlink="http://www.w3.org/1999/xlink" xlink:title="tub2" id="ABBRID0E1OAE" xlink:type="simple">tub2</abbrev></italic> and <italic><abbrev xmlns:xlink="http://www.w3.org/1999/xlink" xlink:title="translation elongation factor 1-α" id="ABBRID0E6OAE" xlink:type="simple">tef1-α</abbrev></italic> genes implemented in IQ-TREE. <abbrev xmlns:xlink="http://www.w3.org/1999/xlink" xlink:title="Maximum Likelihood" id="ABBRID0EDPAE" xlink:type="simple">ML</abbrev> bootstrap values (<abbrev xmlns:xlink="http://www.w3.org/1999/xlink" xlink:title="Maximum Likelihood bootstrap" id="ABBRID0EHPAE" xlink:type="simple">MLB</abbrev>) ≥ 70%, Maximum Parsimony bootstrap (<abbrev xmlns:xlink="http://www.w3.org/1999/xlink" xlink:title="Maximum Parsimony bootstrap" id="ABBRID0ELPAE" xlink:type="simple">MPB</abbrev>) values ≥ 70% and Bayesian Posterior Probabilities (<abbrev xmlns:xlink="http://www.w3.org/1999/xlink" xlink:title="posterior probabilities" id="ABBRID0EPPAE" xlink:type="simple">PP</abbrev>) ≥ 0.95 are given at the nodes. The scale-bar shows the number of estimated substitutions per site. <italic><tp:taxon-name><tp:taxon-name-part taxon-name-part-type="genus" reg="Neopestalotiopsis">Neopestalotiopsis</tp:taxon-name-part><tp:taxon-name-part taxon-name-part-type="species" reg="protearum">protearum</tp:taxon-name-part></tp:taxon-name></italic> (CBS 114178) was used as an outgroup. The new isolates are in red and taxa representing ex-type cultures are in bold.</p></caption><graphic xmlns:xlink="http://www.w3.org/1999/xlink" xlink:href="mycokeys-101-275-g002.jpg" position="float" orientation="portrait" xlink:type="simple" id="oo_976789.jpg"><uri content-type="original_file" xlink:type="simple">https://binary.pensoft.net/fig/976789</uri></graphic></fig><supplementary-material xmlns:xlink="http://www.w3.org/1999/xlink" id="S2" position="float" orientation="portrait" xlink:type="simple"><object-id content-type="doi" xlink:type="simple">10.3897/mycokeys.101.113090.suppl2</object-id><object-id content-type="arpha" xlink:type="simple">A8BCA00C-C048-5E30-B462-4CD026615471</object-id><label>Supplementary material 2</label><caption><p>Phylogenetic trees generated by maximum parsimony analysis of single and combined <abbrev xlink:title="internal transcribed spacer" id="ABBRID0E4BBK" xlink:type="simple">ITS</abbrev>, <italic><abbrev xlink:title="tub2" id="ABBRID0ECCBK" xlink:type="simple">tub2</abbrev></italic> and <italic><abbrev xlink:title="translation elongation factor 1-α" id="ABBRID0EHCBK" xlink:type="simple">tef1-α</abbrev></italic> sequence data</p></caption><statement content-type="dataType"><label>Data type</label><p>pdf</p></statement><statement content-type="notes"><label>Explanation note</label><p><bold>fig. S1.</bold> Phylogenetic tree generated by maximum parsimony analysis of combined <abbrev xlink:title="internal transcribed spacer" id="ABBRID0ESCBK" xlink:type="simple">ITS</abbrev>, <italic><abbrev xlink:title="tub2" id="ABBRID0EXCBK" xlink:type="simple">tub2</abbrev></italic> and <italic><abbrev xlink:title="translation elongation factor 1-α" id="ABBRID0E3CBK" xlink:type="simple">tef1-α</abbrev></italic> sequence data of <italic><tp:taxon-name><tp:taxon-name-part taxon-name-part-type="genus" reg="Pestalotiopsis">Pestalotiopsis</tp:taxon-name-part></tp:taxon-name></italic>. <abbrev xlink:title="Maximum Parsimony bootstrap" id="ABBRID0EHDBK" xlink:type="simple">MPB</abbrev> values ≥ 70% are given at the nodes. The scale-bar represents the number of nucleotide substitutions per site. <italic><tp:taxon-name><tp:taxon-name-part taxon-name-part-type="genus" reg="Neopestalotiopsis">Neopestalotiopsis</tp:taxon-name-part><tp:taxon-name-part taxon-name-part-type="species" reg="protearum">protearum</tp:taxon-name-part></tp:taxon-name></italic> CBS 114178 was used as an outgroup to rooting the tree. New isolates are in red and taxa representing ex-type cultures are in bold; <bold>fig. S2.</bold> Phylogenetic tree obtained through Bayesian Inference for the dataset of <abbrev xlink:title="internal transcribed spacer" id="ABBRID0EYDBK" xlink:type="simple">ITS</abbrev>, <italic><abbrev xlink:title="tub2" id="ABBRID0E4DBK" xlink:type="simple">tub2</abbrev></italic> and <italic><abbrev xlink:title="translation elongation factor 1-α" id="ABBRID0ECEBK" xlink:type="simple">tef1-α</abbrev></italic> loci of <italic><tp:taxon-name><tp:taxon-name-part taxon-name-part-type="genus" reg="Pestalotiopsis">Pestalotiopsis</tp:taxon-name-part></tp:taxon-name></italic>. <abbrev xlink:title="posterior probabilities" id="ABBRID0ENEBK" xlink:type="simple">PP</abbrev> ≥ 0.95 are given at the nodes. The scale-bar represents the number of nucleotide substitutions per site. <italic><tp:taxon-name><tp:taxon-name-part taxon-name-part-type="genus" reg="Neopestalotiopsis">Neopestalotiopsis</tp:taxon-name-part><tp:taxon-name-part taxon-name-part-type="species" reg="protearum">protearum</tp:taxon-name-part></tp:taxon-name></italic> CBS 114178 was used as an outgroup for rooting the tree. New isolates are in red and taxa representing ex-type cultures are in bold; <bold>fig. S3.</bold> Phylogenetic tree generated by maximum parsimony analysis of combined <abbrev xlink:title="internal transcribed spacer" id="ABBRID0E5EBK" xlink:type="simple">ITS</abbrev>, <italic><abbrev xlink:title="tub2" id="ABBRID0EDFBK" xlink:type="simple">tub2</abbrev></italic> and <italic><abbrev xlink:title="translation elongation factor 1-α" id="ABBRID0EIFBK" xlink:type="simple">tef1-α</abbrev></italic> sequence data of <italic><tp:taxon-name><tp:taxon-name-part taxon-name-part-type="genus" reg="Neopestalotiopsis">Neopestalotiopsis</tp:taxon-name-part></tp:taxon-name></italic>. <abbrev xlink:title="Maximum Parsimony bootstrap" id="ABBRID0ETFBK" xlink:type="simple">MPB</abbrev> values ≥ 70% are given at the nodes. The scale-bar represents the number of nucleotide substitutions per site. <italic><tp:taxon-name><tp:taxon-name-part taxon-name-part-type="genus" reg="Pseudopestalotiopsis">Pseudopestalotiopsis</tp:taxon-name-part><tp:taxon-name-part taxon-name-part-type="species" reg="theae">theae</tp:taxon-name-part></tp:taxon-name></italic> MFLUCC 12-0055 was used as an outgroup for rooting the tree. New isolates are in red and taxa representing ex-type cultures are in bold; <bold>fig. S4.</bold> Phylogenetic tree obtained through Bayesian inference for the dataset of <abbrev xlink:title="internal transcribed spacer" id="ABBRID0EEGBK" xlink:type="simple">ITS</abbrev>, <italic><abbrev xlink:title="tub2" id="ABBRID0EJGBK" xlink:type="simple">tub2</abbrev></italic> and <italic><abbrev xlink:title="translation elongation factor 1-α" id="ABBRID0EOGBK" xlink:type="simple">tef1-α</abbrev></italic> loci of <italic><tp:taxon-name><tp:taxon-name-part taxon-name-part-type="genus" reg="Neopestalotiopsis">Neopestalotiopsis</tp:taxon-name-part></tp:taxon-name></italic>. <abbrev xlink:title="posterior probabilities" id="ABBRID0EZGBK" xlink:type="simple">PP</abbrev> ≥ 0.95 are given at the nodes. The scale-bar represents the number of nucleotide substitutions per site. <italic><tp:taxon-name><tp:taxon-name-part taxon-name-part-type="genus" reg="Pseudopestalotiopsis">Pseudopestalotiopsis</tp:taxon-name-part><tp:taxon-name-part taxon-name-part-type="species" reg="theae">theae</tp:taxon-name-part></tp:taxon-name></italic> MFLUCC 12-0055 was used as an outgroup for rooting the tree. New isolates are in red and taxa representing ex-type cultures are in bold; <bold>fig. S5.</bold> Phylogenetic tree generated by Maximum Likelihood analysis of <abbrev xlink:title="internal transcribed spacer" id="ABBRID0EKHBK" xlink:type="simple">ITS</abbrev> sequence data of <italic><tp:taxon-name><tp:taxon-name-part taxon-name-part-type="genus" reg="Pestalotiopsis">Pestalotiopsis</tp:taxon-name-part></tp:taxon-name></italic>. <abbrev xlink:title="Maximum Likelihood bootstrap" id="ABBRID0EVHBK" xlink:type="simple">MLB</abbrev> values ≥ 70% are given at the nodes. The scale-bar shows the number of estimated substitutions per site. <italic><tp:taxon-name><tp:taxon-name-part taxon-name-part-type="genus" reg="Neopestalotiopsis">Neopestalotiopsis</tp:taxon-name-part><tp:taxon-name-part taxon-name-part-type="species" reg="protearum">protearum</tp:taxon-name-part></tp:taxon-name></italic> (CBS 114178) was used as an outgroup for rooting the tree. New isolates are in red and taxa representing ex-type cultures are in bold; <bold>fig. S6.</bold> Phylogenetic tree generated by Maximum Likelihood analysis of <italic><abbrev xlink:title="tub2" id="ABBRID0EHIBK" xlink:type="simple">tub2</abbrev></italic> sequence data of <italic><tp:taxon-name><tp:taxon-name-part taxon-name-part-type="genus" reg="Pestalotiopsis">Pestalotiopsis</tp:taxon-name-part></tp:taxon-name></italic>. <abbrev xlink:title="Maximum Likelihood bootstrap" id="ABBRID0ESIBK" xlink:type="simple">MLB</abbrev> values ≥ 70% are given at the nodes. The scale-bar shows the number of estimated substitutions per site. <italic><tp:taxon-name><tp:taxon-name-part taxon-name-part-type="genus" reg="Neopestalotiopsis">Neopestalotiopsis</tp:taxon-name-part><tp:taxon-name-part taxon-name-part-type="species" reg="protearum">protearum</tp:taxon-name-part></tp:taxon-name></italic> (CBS 114178) was used as an outgroup for rooting the tree. New isolates are in red, and taxa representing ex-type cultures are in bold; <bold>fig. S7.</bold> Phylogenetic tree generated by Maximum Likelihood analysis of <italic><abbrev xlink:title="translation elongation factor 1-α" id="ABBRID0EEJBK" xlink:type="simple">tef1-α</abbrev></italic> sequence data of <italic><tp:taxon-name><tp:taxon-name-part taxon-name-part-type="genus" reg="Pestalotiopsis">Pestalotiopsis</tp:taxon-name-part></tp:taxon-name></italic>. <abbrev xlink:title="Maximum Likelihood bootstrap" id="ABBRID0EPJBK" xlink:type="simple">MLB</abbrev> values ≥ 70% are given at the nodes. The scale-bar shows the number of estimated substitutions per site. <italic><tp:taxon-name><tp:taxon-name-part taxon-name-part-type="genus" reg="Neopestalotiopsis">Neopestalotiopsis</tp:taxon-name-part><tp:taxon-name-part taxon-name-part-type="species" reg="protearum">protearum</tp:taxon-name-part></tp:taxon-name></italic> (CBS 114178) was used as an outgroup for rooting the tree. New isolates are in red and taxa representing ex-type cultures are in bold; <bold>fig. S8.</bold> Phylogenetic tree generated by Maximum Likelihood analysis of <abbrev xlink:title="internal transcribed spacer" id="ABBRID0EAKBK" xlink:type="simple">ITS</abbrev> sequence data of <italic><tp:taxon-name><tp:taxon-name-part taxon-name-part-type="genus" reg="Neopestalotiopsis">Neopestalotiopsis</tp:taxon-name-part></tp:taxon-name></italic>. <abbrev xlink:title="Maximum Likelihood bootstrap" id="ABBRID0ELKBK" xlink:type="simple">MLB</abbrev> values ≥ 70% are given at the nodes. The scale-bar shows the number of estimated substitutions per site. <italic><tp:taxon-name><tp:taxon-name-part taxon-name-part-type="genus" reg="Pseudopestalotiopsis">Pseudopestalotiopsis</tp:taxon-name-part><tp:taxon-name-part taxon-name-part-type="species" reg="theae">theae</tp:taxon-name-part></tp:taxon-name></italic> MFLUCC 12-0055 was used as an outgroup for rooting the tree. New isolates are in red and taxa representing ex-type cultures are in bold; <bold>fig. S9.</bold> Phylogenetic tree generated by Maximum Likelihood analysis of <italic><abbrev xlink:title="tub2" id="ABBRID0E4KBK" xlink:type="simple">tub2</abbrev></italic> sequence data of <italic><tp:taxon-name><tp:taxon-name-part taxon-name-part-type="genus" reg="Neopestalotiopsis">Neopestalotiopsis</tp:taxon-name-part></tp:taxon-name></italic>. <abbrev xlink:title="Maximum Likelihood bootstrap" id="ABBRID0EILBK" xlink:type="simple">MLB</abbrev> values ≥ 70% are given at the nodes. The scale-bar shows the number of estimated substitutions per site. <italic><tp:taxon-name><tp:taxon-name-part taxon-name-part-type="genus" reg="Pseudopestalotiopsis">Pseudopestalotiopsis</tp:taxon-name-part><tp:taxon-name-part taxon-name-part-type="species" reg="theae">theae</tp:taxon-name-part></tp:taxon-name></italic> MFLUCC 12-0055 was used as an outgroup for rooting the tree. New isolates are in red and taxa representing ex-type cultures are in bold; <bold>fig. S10.</bold> Phylogenetic tree generated by Maximum Likelihood analysis of <italic><abbrev xlink:title="translation elongation factor 1-α" id="ABBRID0E1LBK" xlink:type="simple">tef1-α</abbrev></italic> sequence data of <italic><tp:taxon-name><tp:taxon-name-part taxon-name-part-type="genus" reg="Neopestalotiopsis">Neopestalotiopsis</tp:taxon-name-part></tp:taxon-name></italic>. <abbrev xlink:title="Maximum Likelihood bootstrap" id="ABBRID0EFMBK" xlink:type="simple">MLB</abbrev> values ≥ 70% are given at the nodes. The scale-bar shows the number of estimated substitutions per site. <italic><tp:taxon-name><tp:taxon-name-part taxon-name-part-type="genus" reg="Pseudopestalotiopsis">Pseudopestalotiopsis</tp:taxon-name-part><tp:taxon-name-part taxon-name-part-type="species" reg="theae">theae</tp:taxon-name-part></tp:taxon-name></italic> MFLUCC 12-0055 was used as an outgroup for rooting the tree. New isolates are in red and taxa representing ex-type cultures are in bold.</p></statement><media xlink:href="mycokeys-101-275-s002.pdf" mimetype="application" mime-subtype="pdf" position="float" orientation="portrait" xlink:type="simple" id="oo_976802.pdf"><uri content-type="original_file" xlink:type="simple">https://binary.pensoft.net/file/976802</uri></media><permissions><license xlink:type="simple"><license-p>This dataset is made available under the Open Database License (http://opendatacommons.org/licenses/odbl/1.0/). The Open Database License (ODbL) is a license agreement intended to allow users to freely share, modify, and use this Dataset while maintaining this same freedom for others, provided that the original source and author(s) are credited.</license-p></license></permissions><attrib specific-use="authors">Sheng-Yu Hsu, Yuan-Cheng Xu, Yu-Chen Lin, Wei-Yu Chuang, Shiou-Ruei Lin, Marc Stadler, Narumon Tangthirasunun, Ratchadawan Cheewangkoon, Hind A. AL-Shwaiman, Abdallah M. Elgorban, Hiran A. Ariyawansa</attrib></supplementary-material><supplementary-material xmlns:xlink="http://www.w3.org/1999/xlink" id="S1" position="float" orientation="portrait" xlink:type="simple"><object-id content-type="doi" xlink:type="simple">10.3897/mycokeys.101.113090.suppl1</object-id><object-id content-type="arpha" xlink:type="simple">33F3BAFA-0A1B-5CBD-B13C-6555D798D37E</object-id><label>Supplementary material 1</label><caption><p>The morphological features of <italic><tp:taxon-name><tp:taxon-name-part taxon-name-part-type="genus" reg="Pestalotiopsis">Pestalotiopsis</tp:taxon-name-part></tp:taxon-name></italic><italic>sensu lato</italic> fungi and GenBank accession numbers</p></caption><statement content-type="dataType"><label>Data type</label><p>xlsx</p></statement><statement content-type="notes"><label>Explanation note</label><p><bold>table S1.</bold> The morphological features of pestalotiopsis-like fungi isolated in this study; <bold>table S2.</bold> GenBank accession numbers of <italic><tp:taxon-name><tp:taxon-name-part taxon-name-part-type="genus" reg="Pestalotiopsis">Pestalotiopsis</tp:taxon-name-part></tp:taxon-name></italic> isolates included in the phylogenetic analysis; <bold>table S3.</bold> GenBank accession numbers of <italic><tp:taxon-name><tp:taxon-name-part taxon-name-part-type="genus" reg="Neopestalotiopsis">Neopestalotiopsis</tp:taxon-name-part></tp:taxon-name></italic> isolates included in the phylogenetic analysis; <bold>table S4.</bold> Primers and PCR conditions used to amplify <abbrev xlink:title="internal transcribed spacer" id="ABBRID0EW5AK" xlink:type="simple">ITS</abbrev>, <italic><abbrev xlink:title="tub2" id="ABBRID0E25AK" xlink:type="simple">tub2</abbrev></italic> and <italic><abbrev xlink:title="translation elongation factor 1-α" id="ABBRID0EA6AK" xlink:type="simple">tef1-α</abbrev></italic> gene regions; <bold>table S5.</bold> Nucleotide substitution models used in the phylogenetic analyses; <bold>table S6.</bold> Morphological comparison of <italic><tp:taxon-name><tp:taxon-name-part taxon-name-part-type="genus" reg="Pestalotiopsis">Pestalotiopsis</tp:taxon-name-part><tp:taxon-name-part taxon-name-part-type="species" reg="chamaeropis">chamaeropis</tp:taxon-name-part></tp:taxon-name></italic> and its closely-related taxa; <bold>table S7.</bold> Morphological comparison of <italic><tp:taxon-name><tp:taxon-name-part taxon-name-part-type="genus" reg="Pestalotiopsis">Pestalotiopsis</tp:taxon-name-part><tp:taxon-name-part taxon-name-part-type="species" reg="hispanica">hispanica</tp:taxon-name-part></tp:taxon-name></italic> and its closely-related taxa; <bold>table S8.</bold> Morphological comparison of <italic><tp:taxon-name><tp:taxon-name-part taxon-name-part-type="genus" reg="Pestalotiopsis">Pestalotiopsis</tp:taxon-name-part><tp:taxon-name-part taxon-name-part-type="species" reg="manyueyuanani">manyueyuanani</tp:taxon-name-part></tp:taxon-name></italic> and its closely-related taxa; <bold>table S9.</bold> Morphological comparison of <italic><tp:taxon-name><tp:taxon-name-part taxon-name-part-type="genus" reg="Pestalotiopsis">Pestalotiopsis</tp:taxon-name-part><tp:taxon-name-part taxon-name-part-type="species" reg="trachycarpicola">trachycarpicola</tp:taxon-name-part></tp:taxon-name></italic> and its closely-related taxa; <bold>table S10.</bold> The morphological comparison of <italic><tp:taxon-name><tp:taxon-name-part taxon-name-part-type="genus" reg="Neopestalotiopsis">Neopestalotiopsis</tp:taxon-name-part></tp:taxon-name></italic> strain NTUPPMCC 18-161 and its closely-related taxa; <bold>table S11</bold>. Mycelium growth of individual isolate of pestalotiopsis-like fungi at each temperature in this study; <bold>table S12.</bold> Mycelium growth of individual isolates of pestalotiopsis-like fungi at each pH in this study.</p></statement><media xlink:href="mycokeys-101-275-s001.xlsx" mimetype="application" mime-subtype="vnd.openxmlformats-officedocument.spreadsheetml.sheet" position="float" orientation="portrait" xlink:type="simple" id="oo_976801.xlsx"><uri content-type="original_file" xlink:type="simple">https://binary.pensoft.net/file/976801</uri></media><permissions><license xlink:type="simple"><license-p>This dataset is made available under the Open Database License (http://opendatacommons.org/licenses/odbl/1.0/). The Open Database License (ODbL) is a license agreement intended to allow users to freely share, modify, and use this Dataset while maintaining this same freedom for others, provided that the original source and author(s) are credited.</license-p></license></permissions><attrib specific-use="authors">Sheng-Yu Hsu, Yuan-Cheng Xu, Yu-Chen Lin, Wei-Yu Chuang, Shiou-Ruei Lin, Marc Stadler, Narumon Tangthirasunun, Ratchadawan Cheewangkoon, Hind A. AL-Shwaiman, Abdallah M. Elgorban, Hiran A. Ariyawansa</attrib></supplementary-material></tp:treatment-sec><ref-list><ref id="B10"><mixed-citation xmlns:xlink="http://www.w3.org/1999/xlink" xlink:type="simple"><person-group><name name-style="western"><surname>Crous</surname><given-names>PV</given-names></name><name name-style="western"><surname>Hawksworth</surname><given-names>DL</given-names></name><name name-style="western"><surname>Wingfield</surname><given-names>MJ</given-names></name></person-group> (<year>2015</year>) <article-title>Identifying and naming plant-pathogenic fungi: Past, present and future.</article-title><source>Annual Review of Phytopathology</source><volume>53</volume>(<issue>1</issue>): <fpage>247</fpage>–<lpage>267</lpage>. <ext-link xlink:href="10.1146/annurev-phyto-080614-120245" ext-link-type="doi" xlink:type="simple">https://doi.org/10.1146/annurev-phyto-080614-120245</ext-link></mixed-citation></ref><ref id="B60"><mixed-citation xmlns:xlink="http://www.w3.org/1999/xlink" xlink:type="simple"><person-group><name name-style="western"><surname>Tsai</surname><given-names>I</given-names></name><name name-style="western"><surname>Maharachchikumbura</surname><given-names>SS</given-names></name><name name-style="western"><surname>Hyde</surname><given-names>KD</given-names></name><name name-style="western"><surname>Ariyawansa</surname><given-names>HA</given-names></name></person-group> (<year>2018</year>) <article-title>Molecular phylogeny, morphology and pathogenicity of <italic><tp:taxon-name><tp:taxon-name-part taxon-name-part-type="genus">Pseudopestalotiopsis</tp:taxon-name-part></tp:taxon-name></italic> species on <italic><tp:taxon-name><tp:taxon-name-part taxon-name-part-type="genus">Ixora</tp:taxon-name-part></tp:taxon-name></italic> in Taiwan.</article-title><source>Mycological Progress</source><volume>17</volume>(<issue>8</issue>): <fpage>941</fpage>–<lpage>952</lpage>. <ext-link xlink:href="10.1007/s11557-018-1404-7" ext-link-type="doi" xlink:type="simple">https://doi.org/10.1007/s11557-018-1404-7</ext-link></mixed-citation></ref></ref-list></tp:taxon-treatment>
