# Supplementary material for: ﻿Hidden diversity of Pestalotiopsis and Neopestalotiopsis (Amphisphaeriales, Sporocadaceae) species allied with the stromata of entomopathogenic fungi in Taiwan
Source: MycoKeys. 2024 Jan 31;101:275–312. doi: 10.3897/mycokeys.101.113090 (PMC10851163; doi:10.3897/mycokeys.101.113090)
Supplement: XML Treatment for Pestalotiopsis trachycarpicola [file mycokeys.101.113090-treatment5.xml]

<!DOCTYPE tp:taxon-treatment
  PUBLIC "-//TaxonX//DTD Taxonomic Treatment Publishing DTD v0 20100105//EN" "tax-treatment-NSO.dtd">
<tp:taxon-treatment xmlns:tp="http://www.plazi.org/taxpub"><tp:treatment-meta><kwd-group><label>Taxon classification</label><kwd>
                <named-content content-type="kingdom">Fungi</named-content>
              </kwd><kwd>
                <named-content content-type="order">Amphisphaeriales</named-content>
              </kwd><kwd>
                <named-content content-type="family">Sporocadaceae</named-content>
              </kwd></kwd-group><mixed-citation publication-type="journal"><person-group><name><surname>Hsu</surname><given-names>Sheng-Yu</given-names></name><name><surname>Xu</surname><given-names>Yuan-Cheng</given-names></name><name><surname>Lin</surname><given-names>Yu-Chen</given-names></name><name><surname>Chuang</surname><given-names>Wei-Yu</given-names></name><name><surname>Lin</surname><given-names>Shiou-Ruei</given-names></name><name><surname>Stadler</surname><given-names>Marc</given-names></name><name><surname>Tangthirasunun</surname><given-names>Narumon</given-names></name><name><surname>Cheewangkoon</surname><given-names>Ratchadawan</given-names></name><name><surname>AL-Shwaiman</surname><given-names>Hind A.</given-names></name><name><surname>Elgorban</surname><given-names>Abdallah M.</given-names></name><name><surname>Ariyawansa</surname><given-names>Hiran A.</given-names></name></person-group><article-title>﻿Hidden diversity of <italic><tp:taxon-name><tp:taxon-name-part taxon-name-part-type="genus" reg="Pestalotiopsis">Pestalotiopsis</tp:taxon-name-part></tp:taxon-name></italic> and <italic><tp:taxon-name><tp:taxon-name-part taxon-name-part-type="genus" reg="Neopestalotiopsis">Neopestalotiopsis</tp:taxon-name-part></tp:taxon-name></italic> (<tp:taxon-name><tp:taxon-name-part taxon-name-part-type="order">Amphisphaeriales</tp:taxon-name-part></tp:taxon-name>, <tp:taxon-name><tp:taxon-name-part taxon-name-part-type="family">Sporocadaceae</tp:taxon-name-part></tp:taxon-name>) species allied with the stromata of entomopathogenic fungi in Taiwan</article-title><source>MycoKeys</source><day>31</day><month>01</month><year>2024</year><volume>101</volume><fpage>275</fpage><lpage>312</lpage><pub-id pub-id-type="doi">10.3897/mycokeys.101.113090</pub-id></mixed-citation></tp:treatment-meta><tp:nomenclature><label>﻿</label><tp:taxon-name>
              <object-id xmlns:xlink="http://www.w3.org/1999/xlink" content-type="arpha" xlink:type="simple">C0633A13-BD7C-54A8-BB94-CBDAE0C18312</object-id>
              <tp:taxon-name-part taxon-name-part-type="genus" reg="Pestalotiopsis">Pestalotiopsis</tp:taxon-name-part>
              <tp:taxon-name-part taxon-name-part-type="species" reg="trachycarpicola">trachycarpicola</tp:taxon-name-part>
            </tp:taxon-name><tp:taxon-authority>Yan M. Zhang &amp; K.D. Hyde, 2012</tp:taxon-authority><xref ref-type="fig" rid="F8">Fig. 10</xref></tp:nomenclature><tp:treatment-sec sec-type="description" id="SECID0EFKBG"><title>Description:</title><p>See Suppl. material <xref ref-type="supplementary-material" rid="S1">1</xref>: table S1.</p></tp:treatment-sec><tp:treatment-sec sec-type="material" id="SECID0EPKBG"><title>Materials examined.</title><p>Taiwan, Yilan County, Yuanshan Township, on stroma of <italic><tp:taxon-name><tp:taxon-name-part taxon-name-part-type="genus" reg="Ophiocordyceps">Ophiocordyceps</tp:taxon-name-part></tp:taxon-name></italic> sp. parasitic on an insect (<tp:taxon-name><tp:taxon-name-part taxon-name-part-type="order">Lepidoptera</tp:taxon-name-part></tp:taxon-name>), 15 June 2018, Wei-Yu Chuang, living culture NTUPPMCC 18-160 (= CD01). Taiwan, Taichung City, Heping District, Yuanzui Mountain, on stroma of <italic><tp:taxon-name><tp:taxon-name-part taxon-name-part-type="genus" reg="Ophiocordyceps">Ophiocordyceps</tp:taxon-name-part></tp:taxon-name></italic> sp. parasitic on an ootheca (<tp:taxon-name><tp:taxon-name-part taxon-name-part-type="order">Mantodea</tp:taxon-name-part></tp:taxon-name>), 14 July 2021, Ming-Syun Wu, living culture NTUPPMCC 21-055 (= CD10).</p></tp:treatment-sec><tp:treatment-sec sec-type="notes" id="SECID0ENLBG"><title>Notes.</title><p>The two new strains NTUPPMCC 18-160 and NTUPPMCC 21-055, used in the present study, clustered within a clade containing ex-type strains of four <italic><tp:taxon-name><tp:taxon-name-part taxon-name-part-type="genus" reg="Pestalotiopsis">Pestalotiopsis</tp:taxon-name-part></tp:taxon-name></italic> taxa, namely <italic><tp:taxon-name><tp:taxon-name-part taxon-name-part-type="genus" reg="Pestalotiopsis">P.</tp:taxon-name-part><tp:taxon-name-part taxon-name-part-type="species" reg="kenyana">kenyana</tp:taxon-name-part></tp:taxon-name></italic> (CBS 442.67), <italic><tp:taxon-name><tp:taxon-name-part taxon-name-part-type="genus" reg="Pestalotiopsis">P.</tp:taxon-name-part><tp:taxon-name-part taxon-name-part-type="species" reg="oryzae">oryzae</tp:taxon-name-part></tp:taxon-name></italic> (CBS 353.69), <italic><tp:taxon-name><tp:taxon-name-part taxon-name-part-type="genus" reg="Pestalotiopsis">P.</tp:taxon-name-part><tp:taxon-name-part taxon-name-part-type="species" reg="rhodomyrtus">rhodomyrtus</tp:taxon-name-part></tp:taxon-name></italic> (HGUP 4230) and <italic><tp:taxon-name><tp:taxon-name-part taxon-name-part-type="genus" reg="Pestalotiopsis">P.</tp:taxon-name-part><tp:taxon-name-part taxon-name-part-type="species" reg="trachycarpicola">trachycarpicola</tp:taxon-name-part></tp:taxon-name></italic> (IFRDCC 2440) in both single- and multi-locus phylogenies with poor statistical support and short branch lengths. Furthermore, a comparison of the morphological features of these four species and the two strains used in the present study revealed overlapping characteristics, as shown in Suppl. material <xref ref-type="supplementary-material" rid="S1">1</xref>: table S9. However, two strains, included in the present study, tentatively named as <italic><tp:taxon-name><tp:taxon-name-part taxon-name-part-type="genus" reg="Pestalotiopsis">P.</tp:taxon-name-part><tp:taxon-name-part taxon-name-part-type="species" reg="trachycarpicola">trachycarpicola</tp:taxon-name-part></tp:taxon-name></italic> (<xref ref-type="bibr" rid="B66">Zhang et al. 2012</xref>) giving the priority for the oldest species name amongst these four <italic><tp:taxon-name><tp:taxon-name-part taxon-name-part-type="genus" reg="Pestalotiopsis">Pestalotiopsis</tp:taxon-name-part></tp:taxon-name></italic> species. Nevertheless, further studies of <italic><tp:taxon-name><tp:taxon-name-part taxon-name-part-type="genus" reg="Pestalotiopsis">P.</tp:taxon-name-part><tp:taxon-name-part taxon-name-part-type="species" reg="trachycarpicola">trachycarpicola</tp:taxon-name-part></tp:taxon-name></italic> (IFRDCC 2440), <italic><tp:taxon-name><tp:taxon-name-part taxon-name-part-type="genus" reg="Pestalotiopsis">P.</tp:taxon-name-part><tp:taxon-name-part taxon-name-part-type="species" reg="rhodomyrtus">rhodomyrtus</tp:taxon-name-part></tp:taxon-name></italic> (HGUP 4230), <italic><tp:taxon-name><tp:taxon-name-part taxon-name-part-type="genus" reg="Pestalotiopsis">P.</tp:taxon-name-part><tp:taxon-name-part taxon-name-part-type="species" reg="oryzae">oryzae</tp:taxon-name-part></tp:taxon-name></italic> (CBS 353.69) and <italic><tp:taxon-name><tp:taxon-name-part taxon-name-part-type="genus" reg="Pestalotiopsis">P.</tp:taxon-name-part><tp:taxon-name-part taxon-name-part-type="species" reg="kenyana">kenyana</tp:taxon-name-part></tp:taxon-name></italic> (CBS 442.67) are essential to determine whether these species belong to a single population or if the few informative loci used in the present and previous studies (<xref ref-type="bibr" rid="B34">Liu et al. 2017</xref>; <xref ref-type="bibr" rid="B61">Tsai et al. 2021</xref>) lead to the poorly-resolved phylogram.</p></tp:treatment-sec><tp:treatment-sec><!--Section generated to contain objects referenced in tp:taxon-treatment.--><fig id="F8" position="float" orientation="portrait"><object-id xmlns:xlink="http://www.w3.org/1999/xlink" content-type="doi" xlink:type="simple">10.3897/mycokeys.101.113090.figure10</object-id><object-id xmlns:xlink="http://www.w3.org/1999/xlink" content-type="arpha" xlink:type="simple">3C4D679E-6F06-57C7-99A9-28ED4175ABB3</object-id><label>Figure 10.</label><caption><p>Conidial morphology of <italic><tp:taxon-name><tp:taxon-name-part taxon-name-part-type="genus" reg="Pestalotiopsis">Pestalotiopsis</tp:taxon-name-part><tp:taxon-name-part taxon-name-part-type="species" reg="formosana">formosana</tp:taxon-name-part></tp:taxon-name></italic> (<bold>A, B</bold> NTUPPMCC 21-056), <italic><tp:taxon-name><tp:taxon-name-part taxon-name-part-type="genus" reg="Pestalotiopsis">Pestalotiopsis</tp:taxon-name-part><tp:taxon-name-part taxon-name-part-type="species" reg="trachycarpicola">trachycarpicola</tp:taxon-name-part></tp:taxon-name></italic> (<bold>C</bold> NTUPPMCC 18-160 <bold>D</bold> NTUPPMCC 21-055) and <italic><tp:taxon-name><tp:taxon-name-part taxon-name-part-type="genus" reg="Neopestalotiopsis">Neopestalotiopsis</tp:taxon-name-part></tp:taxon-name></italic> sp. (<bold>E</bold> NTUPPMCC 18-161), isolated from entomopathogenic fungi in this study. Scale bars: 20 μm (<bold>A–E</bold>).</p></caption><graphic xmlns:xlink="http://www.w3.org/1999/xlink" xlink:href="mycokeys-101-275-g010.jpg" position="float" orientation="portrait" xlink:type="simple" id="oo_976797.jpg"><uri content-type="original_file" xlink:type="simple">https://binary.pensoft.net/fig/976797</uri></graphic></fig><supplementary-material xmlns:xlink="http://www.w3.org/1999/xlink" id="S1" position="float" orientation="portrait" xlink:type="simple"><object-id content-type="doi" xlink:type="simple">10.3897/mycokeys.101.113090.suppl1</object-id><object-id content-type="arpha" xlink:type="simple">33F3BAFA-0A1B-5CBD-B13C-6555D798D37E</object-id><label>Supplementary material 1</label><caption><p>The morphological features of <italic><tp:taxon-name><tp:taxon-name-part taxon-name-part-type="genus" reg="Pestalotiopsis">Pestalotiopsis</tp:taxon-name-part></tp:taxon-name></italic><italic>sensu lato</italic> fungi and GenBank accession numbers</p></caption><statement content-type="dataType"><label>Data type</label><p>xlsx</p></statement><statement content-type="notes"><label>Explanation note</label><p><bold>table S1.</bold> The morphological features of pestalotiopsis-like fungi isolated in this study; <bold>table S2.</bold> GenBank accession numbers of <italic><tp:taxon-name><tp:taxon-name-part taxon-name-part-type="genus" reg="Pestalotiopsis">Pestalotiopsis</tp:taxon-name-part></tp:taxon-name></italic> isolates included in the phylogenetic analysis; <bold>table S3.</bold> GenBank accession numbers of <italic><tp:taxon-name><tp:taxon-name-part taxon-name-part-type="genus" reg="Neopestalotiopsis">Neopestalotiopsis</tp:taxon-name-part></tp:taxon-name></italic> isolates included in the phylogenetic analysis; <bold>table S4.</bold> Primers and PCR conditions used to amplify <abbrev xlink:title="internal transcribed spacer" id="ABBRID0EW5AK" xlink:type="simple">ITS</abbrev>, <italic><abbrev xlink:title="tub2" id="ABBRID0E25AK" xlink:type="simple">tub2</abbrev></italic> and <italic><abbrev xlink:title="translation elongation factor 1-α" id="ABBRID0EA6AK" xlink:type="simple">tef1-α</abbrev></italic> gene regions; <bold>table S5.</bold> Nucleotide substitution models used in the phylogenetic analyses; <bold>table S6.</bold> Morphological comparison of <italic><tp:taxon-name><tp:taxon-name-part taxon-name-part-type="genus" reg="Pestalotiopsis">Pestalotiopsis</tp:taxon-name-part><tp:taxon-name-part taxon-name-part-type="species" reg="chamaeropis">chamaeropis</tp:taxon-name-part></tp:taxon-name></italic> and its closely-related taxa; <bold>table S7.</bold> Morphological comparison of <italic><tp:taxon-name><tp:taxon-name-part taxon-name-part-type="genus" reg="Pestalotiopsis">Pestalotiopsis</tp:taxon-name-part><tp:taxon-name-part taxon-name-part-type="species" reg="hispanica">hispanica</tp:taxon-name-part></tp:taxon-name></italic> and its closely-related taxa; <bold>table S8.</bold> Morphological comparison of <italic><tp:taxon-name><tp:taxon-name-part taxon-name-part-type="genus" reg="Pestalotiopsis">Pestalotiopsis</tp:taxon-name-part><tp:taxon-name-part taxon-name-part-type="species" reg="manyueyuanani">manyueyuanani</tp:taxon-name-part></tp:taxon-name></italic> and its closely-related taxa; <bold>table S9.</bold> Morphological comparison of <italic><tp:taxon-name><tp:taxon-name-part taxon-name-part-type="genus" reg="Pestalotiopsis">Pestalotiopsis</tp:taxon-name-part><tp:taxon-name-part taxon-name-part-type="species" reg="trachycarpicola">trachycarpicola</tp:taxon-name-part></tp:taxon-name></italic> and its closely-related taxa; <bold>table S10.</bold> The morphological comparison of <italic><tp:taxon-name><tp:taxon-name-part taxon-name-part-type="genus" reg="Neopestalotiopsis">Neopestalotiopsis</tp:taxon-name-part></tp:taxon-name></italic> strain NTUPPMCC 18-161 and its closely-related taxa; <bold>table S11</bold>. Mycelium growth of individual isolate of pestalotiopsis-like fungi at each temperature in this study; <bold>table S12.</bold> Mycelium growth of individual isolates of pestalotiopsis-like fungi at each pH in this study.</p></statement><media xlink:href="mycokeys-101-275-s001.xlsx" mimetype="application" mime-subtype="vnd.openxmlformats-officedocument.spreadsheetml.sheet" position="float" orientation="portrait" xlink:type="simple" id="oo_976801.xlsx"><uri content-type="original_file" xlink:type="simple">https://binary.pensoft.net/file/976801</uri></media><permissions><license xlink:type="simple"><license-p>This dataset is made available under the Open Database License (http://opendatacommons.org/licenses/odbl/1.0/). The Open Database License (ODbL) is a license agreement intended to allow users to freely share, modify, and use this Dataset while maintaining this same freedom for others, provided that the original source and author(s) are credited.</license-p></license></permissions><attrib specific-use="authors">Sheng-Yu Hsu, Yuan-Cheng Xu, Yu-Chen Lin, Wei-Yu Chuang, Shiou-Ruei Lin, Marc Stadler, Narumon Tangthirasunun, Ratchadawan Cheewangkoon, Hind A. AL-Shwaiman, Abdallah M. Elgorban, Hiran A. Ariyawansa</attrib></supplementary-material></tp:treatment-sec><ref-list><ref id="B66"><mixed-citation xmlns:xlink="http://www.w3.org/1999/xlink" xlink:type="simple"><person-group><name name-style="western"><surname>Zhang</surname><given-names>Y</given-names></name><name name-style="western"><surname>Maharachchikumbura</surname><given-names>SSN</given-names></name><name name-style="western"><surname>McKenzie</surname><given-names>E</given-names></name><name name-style="western"><surname>Hyde</surname><given-names>KD</given-names></name></person-group> (<year>2012</year>) <article-title>A novel species of <tp:taxon-name><tp:taxon-name-part taxon-name-part-type="genus">Pestalotiopsis</tp:taxon-name-part></tp:taxon-name> causing leaf spots of <italic><tp:taxon-name><tp:taxon-name-part taxon-name-part-type="genus">Trachycarpus</tp:taxon-name-part><tp:taxon-name-part taxon-name-part-type="species">fortunei</tp:taxon-name-part></tp:taxon-name></italic>. Cryptogamie.</article-title><source>Mycologie</source><volume>33</volume>(<issue>3</issue>): <fpage>311</fpage>–<lpage>318</lpage>. <ext-link xlink:href="10.7872/crym.v33.iss3.2012.311" ext-link-type="doi" xlink:type="simple">https://doi.org/10.7872/crym.v33.iss3.2012.311</ext-link></mixed-citation></ref><ref id="B34"><mixed-citation xmlns:xlink="http://www.w3.org/1999/xlink" xlink:type="simple"><person-group><name name-style="western"><surname>Liu</surname><given-names>F</given-names></name><name name-style="western"><surname>Hou</surname><given-names>L</given-names></name><name name-style="western"><surname>Raza</surname><given-names>M</given-names></name><name name-style="western"><surname>Cai</surname><given-names>L</given-names></name></person-group> (<year>2017</year>) <article-title><italic><tp:taxon-name><tp:taxon-name-part taxon-name-part-type="genus">Pestalotiopsis</tp:taxon-name-part></tp:taxon-name></italic> and allied genera from <italic><tp:taxon-name><tp:taxon-name-part taxon-name-part-type="genus">Camellia</tp:taxon-name-part></tp:taxon-name></italic>, with description of 11 new species from China.</article-title><source>Scientific Reports</source><volume>7</volume>(<issue>1</issue>): <fpage>1</fpage>–<lpage>19</lpage>. <ext-link xlink:href="10.1038/s41598-017-00972-5" ext-link-type="doi" xlink:type="simple">https://doi.org/10.1038/s41598-017-00972-5</ext-link></mixed-citation></ref><ref id="B61"><mixed-citation xmlns:xlink="http://www.w3.org/1999/xlink" xlink:type="simple"><person-group><name name-style="western"><surname>Tsai</surname><given-names>I</given-names></name><name name-style="western"><surname>Chung</surname><given-names>CL</given-names></name><name name-style="western"><surname>Lin</surname><given-names>SR</given-names></name><name name-style="western"><surname>Hung</surname><given-names>TH</given-names></name><name name-style="western"><surname>Shen</surname><given-names>TL</given-names></name><name name-style="western"><surname>Hu</surname><given-names>CY</given-names></name><name name-style="western"><surname>Hozzein</surname><given-names>WN</given-names></name><name name-style="western"><surname>Ariyawansa</surname><given-names>HA</given-names></name></person-group> (<year>2021</year>) <article-title>Cryptic diversity, molecular systematics, and pathogenicity of genus <italic><tp:taxon-name><tp:taxon-name-part taxon-name-part-type="genus">Pestalotiopsis</tp:taxon-name-part></tp:taxon-name></italic> and allied genera causing gray blight disease of tea in Taiwan, with a description of a new <italic><tp:taxon-name><tp:taxon-name-part taxon-name-part-type="genus">Pseudopestalotiopsis</tp:taxon-name-part></tp:taxon-name></italic> species.</article-title><source>Plant Disease</source><volume>105</volume>(<issue>2</issue>): <fpage>425</fpage>–<lpage>443</lpage>. <ext-link xlink:href="10.1094/PDIS-05-20-1134-RE" ext-link-type="doi" xlink:type="simple">https://doi.org/10.1094/PDIS-05-20-1134-RE</ext-link></mixed-citation></ref></ref-list></tp:taxon-treatment>
