# Supplementary material for: ﻿Hidden diversity of Pestalotiopsis and Neopestalotiopsis (Amphisphaeriales, Sporocadaceae) species allied with the stromata of entomopathogenic fungi in Taiwan
Source: MycoKeys. 2024 Jan 31;101:275–312. doi: 10.3897/mycokeys.101.113090 (PMC10851163; doi:10.3897/mycokeys.101.113090)
Supplement: XML Treatment for Neopestalotiopsis camelliae-oleiferae [file mycokeys.101.113090-treatment6.xml]

<!DOCTYPE tp:taxon-treatment
  PUBLIC "-//TaxonX//DTD Taxonomic Treatment Publishing DTD v0 20100105//EN" "tax-treatment-NSO.dtd">
<tp:taxon-treatment xmlns:tp="http://www.plazi.org/taxpub"><tp:treatment-meta><kwd-group><label>Taxon classification</label><kwd>
                <named-content content-type="kingdom">Fungi</named-content>
              </kwd><kwd>
                <named-content content-type="order">Amphisphaeriales</named-content>
              </kwd><kwd>
                <named-content content-type="family">Sporocadaceae</named-content>
              </kwd></kwd-group><mixed-citation publication-type="journal"><person-group><name><surname>Hsu</surname><given-names>Sheng-Yu</given-names></name><name><surname>Xu</surname><given-names>Yuan-Cheng</given-names></name><name><surname>Lin</surname><given-names>Yu-Chen</given-names></name><name><surname>Chuang</surname><given-names>Wei-Yu</given-names></name><name><surname>Lin</surname><given-names>Shiou-Ruei</given-names></name><name><surname>Stadler</surname><given-names>Marc</given-names></name><name><surname>Tangthirasunun</surname><given-names>Narumon</given-names></name><name><surname>Cheewangkoon</surname><given-names>Ratchadawan</given-names></name><name><surname>AL-Shwaiman</surname><given-names>Hind A.</given-names></name><name><surname>Elgorban</surname><given-names>Abdallah M.</given-names></name><name><surname>Ariyawansa</surname><given-names>Hiran A.</given-names></name></person-group><article-title>﻿Hidden diversity of <italic><tp:taxon-name><tp:taxon-name-part taxon-name-part-type="genus" reg="Pestalotiopsis">Pestalotiopsis</tp:taxon-name-part></tp:taxon-name></italic> and <italic><tp:taxon-name><tp:taxon-name-part taxon-name-part-type="genus" reg="Neopestalotiopsis">Neopestalotiopsis</tp:taxon-name-part></tp:taxon-name></italic> (<tp:taxon-name><tp:taxon-name-part taxon-name-part-type="order">Amphisphaeriales</tp:taxon-name-part></tp:taxon-name>, <tp:taxon-name><tp:taxon-name-part taxon-name-part-type="family">Sporocadaceae</tp:taxon-name-part></tp:taxon-name>) species allied with the stromata of entomopathogenic fungi in Taiwan</article-title><source>MycoKeys</source><day>31</day><month>01</month><year>2024</year><volume>101</volume><fpage>275</fpage><lpage>312</lpage><pub-id pub-id-type="doi">10.3897/mycokeys.101.113090</pub-id></mixed-citation></tp:treatment-meta><tp:nomenclature><label>﻿</label><tp:taxon-name>
              <object-id xmlns:xlink="http://www.w3.org/1999/xlink" content-type="arpha" xlink:type="simple">CA62C2F1-8FCE-5A5C-BCCF-1F453C8F901A</object-id>
              <tp:taxon-name-part taxon-name-part-type="genus" reg="Neopestalotiopsis">Neopestalotiopsis</tp:taxon-name-part>
              <tp:taxon-name-part taxon-name-part-type="species" reg="camelliae-oleiferae">camelliae-oleiferae</tp:taxon-name-part>
            </tp:taxon-name><tp:taxon-authority>Qin Yang &amp; He Li, 2021</tp:taxon-authority><xref ref-type="fig" rid="F6">Fig. 8</xref></tp:nomenclature><tp:treatment-sec sec-type="description" id="SECID0E4QBG"><title>Description.</title><p>On carnation leaves (<italic><tp:taxon-name><tp:taxon-name-part taxon-name-part-type="genus" reg="Dianthus">Dianthus</tp:taxon-name-part><tp:taxon-name-part taxon-name-part-type="species" reg="caryophyllus">caryophyllus</tp:taxon-name-part></tp:taxon-name></italic>) supplanted on WA (NTUPPMCC 18-166). Sexual morph was not observed in culture. Asexual morph: <bold><italic>Conidiomata</italic></bold> acervular, globose, semi-immersed, solitary or gregarious, 50–250 μm diam.; oozing globose, black conidial masses. <bold><italic>Conidiophores</italic></bold> obclavate to subcylindrical, hyaline, smooth, annelidic, indistinct and frequently merged to conidiogenous cells. <bold><italic>Conidiogenous cells</italic></bold> ampulliform to fusiform, hyaline or sometimes pale brown, smooth, (2.1–)2.9–4.5(–5.2) × (3.8–)5.5–8.7(–10.8) μm, x– ± SD = 3.7 ± 0.8 × 7.1 ± 1.6 μm. <bold><italic>Conidia</italic></bold> fusoid, straight or slightly curved, 4-septate, smooth, (5.5–)6.3–7.3(–7.8) × (22.1–)23.5–27.4(–29.4) μm, x– ± SD = 6.8 ± 0.5 × 25.4 ± 2 μm, bearing appendages; basal cell obconic with a truncate base, hyaline, thin-walled, (3.6–)4.6–5.8(–6.6) μm long, x– ± SD = 5.2 ± 0.6 μm; three median cells doliiform to subcylindrical, versicoloured, septa darker than the rest of the cell, thick-walled, the first median cell from base pale brown, (4.1–)4.4–5.7(–6.1) μm long (x– ± SD = 5.1 ± 0.6 μm), the second median cell medium to dark brown, (4.1–)4.7–5.9(–6.4) μm long (x– ± SD = 5.3 ± 0.6 μm), the third median cell medium to dark brown, (2.9–)4.6–6.1(–6.6) μm long (x– ± SD = 5.3 ± 0.7 μm), together (13.2–)14.4–17(–18.1) μm long (x– ± SD = 15.7 ± 1.3 μm); apical cell conical to subcylindrical with a truncate or acute apex, hyaline, thick-walled, (3.5–)4.1–5(–5.4) μm long (x– ± SD = 4.5 ± 0.4 μm). <bold><italic>Appendages</italic></bold> tubular, hyaline, straight or slightly bent, apical appendage 2–4 (mostly 3), unbranched, (16.3–)21.0–27.0(–30.1) μm long (x– ± SD = 24.0 ± 3.0 μm), basal appendage single, centric, unbranched, (4–)6.5–9.6(–10.3) μm long (x– ± SD = 8.1 ± 1.5 μm).</p><fig id="F6" position="float" orientation="portrait"><object-id xmlns:xlink="http://www.w3.org/1999/xlink" content-type="doi" xlink:type="simple">10.3897/mycokeys.101.113090.figure8</object-id><object-id xmlns:xlink="http://www.w3.org/1999/xlink" content-type="arpha" xlink:type="simple">8F676A66-8050-576F-9927-207222F98C04</object-id><label>Figure 8.</label><caption><p><italic><tp:taxon-name><tp:taxon-name-part taxon-name-part-type="genus" reg="Neopestalotiopsis">Neopestalotiopsis</tp:taxon-name-part><tp:taxon-name-part taxon-name-part-type="species" reg="camelliae-oleiferae">camelliae-oleiferae</tp:taxon-name-part></tp:taxon-name></italic> (NTUPPMCC 18-166 = CD08) <bold>A</bold> the original habitat of <italic><tp:taxon-name><tp:taxon-name-part taxon-name-part-type="genus" reg="Neopestalotiopsis">Neopestalotiopsis</tp:taxon-name-part><tp:taxon-name-part taxon-name-part-type="species" reg="camelliae-oleiferae">camelliae-oleiferae</tp:taxon-name-part></tp:taxon-name></italic>; the stroma of <italic><tp:taxon-name><tp:taxon-name-part taxon-name-part-type="genus" reg="Tolypocladium">Tolypocladium</tp:taxon-name-part></tp:taxon-name></italic> sp. hyperparasitic on an ascocarps of <italic><tp:taxon-name><tp:taxon-name-part taxon-name-part-type="genus" reg="Elaphomyces">Elaphomyces</tp:taxon-name-part></tp:taxon-name></italic> sp. (<tp:taxon-name><tp:taxon-name-part taxon-name-part-type="phylum">Ascomycota</tp:taxon-name-part></tp:taxon-name>) <bold>B</bold> top view (left) and bottom view (right) of the colony on potato dextrose agar (PDA) after incubation for seven days <bold>C</bold> conidiomata on carnation leaf <bold>D, E</bold> conidiogenous cells and immature conidia <bold>F–I</bold> conidia. Scale bars: 250 μm (<bold>C</bold>); 20 μm (<bold>D–I</bold>).</p></caption><graphic xmlns:xlink="http://www.w3.org/1999/xlink" xlink:href="mycokeys-101-275-g008.jpg" position="float" orientation="portrait" xlink:type="simple" id="oo_976795.jpg"><uri content-type="original_file" xlink:type="simple">https://binary.pensoft.net/fig/976795</uri></graphic></fig></tp:treatment-sec><tp:treatment-sec sec-type="description" id="SECID0EBUBG"><title>Culture characteristics.</title><p>Colonies on PDA reaching 46.25 mm diam. on average after culturing at 25 °C in the dark for seven days, filamentous to circular, with slightly undulate edge, aerial mycelium dense, white to yellowish; reverse yellowish.</p></tp:treatment-sec><tp:treatment-sec sec-type="material" id="SECID0EGUBG"><title>Materials examined.</title><p>Taiwan, New Taipei City, Sanxia District, Manyueyuan National Forest Recreation Area, on stroma of <italic><tp:taxon-name><tp:taxon-name-part taxon-name-part-type="genus" reg="Tolypocladium">Tolypocladium</tp:taxon-name-part></tp:taxon-name></italic> sp. hyperparasitic on an ascocarps of <italic><tp:taxon-name><tp:taxon-name-part taxon-name-part-type="genus" reg="Elaphomyces">Elaphomyces</tp:taxon-name-part></tp:taxon-name></italic> sp. (<tp:taxon-name><tp:taxon-name-part taxon-name-part-type="phylum">Ascomycota</tp:taxon-name-part></tp:taxon-name>), 25 May 2018, Wei-Yu Chuang, living culture NTUPPMCC 18-166 (= CD08).</p></tp:treatment-sec><tp:treatment-sec sec-type="notes" id="SECID0E6UBG"><title>Notes.</title><p><italic><tp:taxon-name><tp:taxon-name-part taxon-name-part-type="genus" reg="Neopestalotiopsis">Neopestalotiopsis</tp:taxon-name-part><tp:taxon-name-part taxon-name-part-type="species" reg="camelliae-oleiferae">camelliae-oleiferae</tp:taxon-name-part></tp:taxon-name></italic> was originally documented by <xref ref-type="bibr" rid="B31">Li et al. (2021)</xref> and the isolate NTUPPMCC 18-166, used in the present study, share comparable morphological features with the illustration of holotype material (CSUFT 081). As a result, the present study recognised NTUPPMCC 18-166 as <italic><tp:taxon-name><tp:taxon-name-part taxon-name-part-type="genus" reg="Neopestalotiopsis">N.</tp:taxon-name-part><tp:taxon-name-part taxon-name-part-type="species" reg="camelliae-oleiferae">camelliae-oleiferae</tp:taxon-name-part></tp:taxon-name></italic>. Additionally, this marks the first report of <italic><tp:taxon-name><tp:taxon-name-part taxon-name-part-type="genus" reg="Neopestalotiopsis">N.</tp:taxon-name-part><tp:taxon-name-part taxon-name-part-type="species" reg="camelliae-oleiferae">camelliae-oleiferae</tp:taxon-name-part></tp:taxon-name></italic> in Taiwan.</p></tp:treatment-sec><ref-list><ref id="B31"><mixed-citation xmlns:xlink="http://www.w3.org/1999/xlink" xlink:type="simple"><person-group><name name-style="western"><surname>Li</surname><given-names>L</given-names></name><name name-style="western"><surname>Yang</surname><given-names>Q</given-names></name><name name-style="western"><surname>Li</surname><given-names>H</given-names></name></person-group> (<year>2021</year>) <article-title>Morphology, phylogeny, and pathogenicity of pestalotioid species on <italic><tp:taxon-name><tp:taxon-name-part taxon-name-part-type="genus">Camellia</tp:taxon-name-part><tp:taxon-name-part taxon-name-part-type="species">oleifera</tp:taxon-name-part></tp:taxon-name></italic> in China.</article-title><source>Journal of <tp:taxon-name><tp:taxon-name-part taxon-name-part-type="kingdom">Fungi</tp:taxon-name-part></tp:taxon-name> (Basel, Switzerland)</source><volume>7</volume>(<issue>12</issue>): <fpage>1080</fpage>. <ext-link xlink:href="10.3390/jof7121080" ext-link-type="doi" xlink:type="simple">https://doi.org/10.3390/jof7121080</ext-link></mixed-citation></ref></ref-list></tp:taxon-treatment>
