# Supplementary material for: ﻿Hidden diversity of Pestalotiopsis and Neopestalotiopsis (Amphisphaeriales, Sporocadaceae) species allied with the stromata of entomopathogenic fungi in Taiwan
Source: MycoKeys. 2024 Jan 31;101:275–312. doi: 10.3897/mycokeys.101.113090 (PMC10851163; doi:10.3897/mycokeys.101.113090)
Supplement: XML Treatment for Neopestalotiopsis haikouensis [file mycokeys.101.113090-treatment7.xml]

<!DOCTYPE tp:taxon-treatment
  PUBLIC "-//TaxonX//DTD Taxonomic Treatment Publishing DTD v0 20100105//EN" "tax-treatment-NSO.dtd">
<tp:taxon-treatment xmlns:tp="http://www.plazi.org/taxpub"><tp:treatment-meta><kwd-group><label>Taxon classification</label><kwd>
                <named-content content-type="kingdom">Fungi</named-content>
              </kwd><kwd>
                <named-content content-type="order">Amphisphaeriales</named-content>
              </kwd><kwd>
                <named-content content-type="family">Sporocadaceae</named-content>
              </kwd></kwd-group><mixed-citation publication-type="journal"><person-group><name><surname>Hsu</surname><given-names>Sheng-Yu</given-names></name><name><surname>Xu</surname><given-names>Yuan-Cheng</given-names></name><name><surname>Lin</surname><given-names>Yu-Chen</given-names></name><name><surname>Chuang</surname><given-names>Wei-Yu</given-names></name><name><surname>Lin</surname><given-names>Shiou-Ruei</given-names></name><name><surname>Stadler</surname><given-names>Marc</given-names></name><name><surname>Tangthirasunun</surname><given-names>Narumon</given-names></name><name><surname>Cheewangkoon</surname><given-names>Ratchadawan</given-names></name><name><surname>AL-Shwaiman</surname><given-names>Hind A.</given-names></name><name><surname>Elgorban</surname><given-names>Abdallah M.</given-names></name><name><surname>Ariyawansa</surname><given-names>Hiran A.</given-names></name></person-group><article-title>﻿Hidden diversity of <italic><tp:taxon-name><tp:taxon-name-part taxon-name-part-type="genus" reg="Pestalotiopsis">Pestalotiopsis</tp:taxon-name-part></tp:taxon-name></italic> and <italic><tp:taxon-name><tp:taxon-name-part taxon-name-part-type="genus" reg="Neopestalotiopsis">Neopestalotiopsis</tp:taxon-name-part></tp:taxon-name></italic> (<tp:taxon-name><tp:taxon-name-part taxon-name-part-type="order">Amphisphaeriales</tp:taxon-name-part></tp:taxon-name>, <tp:taxon-name><tp:taxon-name-part taxon-name-part-type="family">Sporocadaceae</tp:taxon-name-part></tp:taxon-name>) species allied with the stromata of entomopathogenic fungi in Taiwan</article-title><source>MycoKeys</source><day>31</day><month>01</month><year>2024</year><volume>101</volume><fpage>275</fpage><lpage>312</lpage><pub-id pub-id-type="doi">10.3897/mycokeys.101.113090</pub-id></mixed-citation></tp:treatment-meta><tp:nomenclature><label>﻿</label><tp:taxon-name>
              <object-id xmlns:xlink="http://www.w3.org/1999/xlink" content-type="arpha" xlink:type="simple">11A719A6-104F-5B53-B7E9-FCE0F3ABAC60</object-id>
              <tp:taxon-name-part taxon-name-part-type="genus" reg="Neopestalotiopsis">Neopestalotiopsis</tp:taxon-name-part>
              <tp:taxon-name-part taxon-name-part-type="species" reg="haikouensis">haikouensis</tp:taxon-name-part>
            </tp:taxon-name><tp:taxon-authority>Z.X. Zhang, J.W. Xia &amp; X.G. Zhang, 2022</tp:taxon-authority><xref ref-type="fig" rid="F7">Fig. 9</xref></tp:nomenclature><tp:treatment-sec sec-type="description" id="SECID0ETXBG"><title>Description.</title><p>On carnation leaves (<italic><tp:taxon-name><tp:taxon-name-part taxon-name-part-type="genus" reg="Dianthus">Dianthus</tp:taxon-name-part><tp:taxon-name-part taxon-name-part-type="species" reg="caryophyllus">caryophyllus</tp:taxon-name-part></tp:taxon-name></italic>) supplanted on WA (NTUPPMCC 18-163). Sexual morph was not observed in culture. Asexual morph: <bold><italic>Conidiomata</italic></bold> acervular, globose, semi-immersed, solitary or gregarious, 50–250 μm diam.; oozing globose, dark brown to black conidial masses. <bold><italic>Conidiophores</italic></bold> obclavate to subcylindrical, hyaline, smooth, annelidic, indistinct and frequently merged to conidiogenous cells. <bold><italic>Conidiogenous cells</italic></bold> ampulliform to subcylindrical, hyaline to pale brown, smooth, (2–)2.3–3.6(–5.2) × (5.4–)6.4–9(–10.1) μm, x– ± SD = 2.9 ± 0.7 × 7.7 ± 1.3 μm. <bold><italic>Conidia</italic></bold> fusoid to oval, straight or slightly curved, 4-septate, smooth, (4.7–)4.8–5.6(–6.4) × (22.6–)23.7–26.4(–28.5) μm, x– ± SD = 5.2 ± 0.4 × 25 ± 1.3 μm, bearing appendages; basal cell obconic with a truncate base, hyaline, thin-walled, (2.9–)4.3–5.5(–5.9) μm long, x– ± SD = 4.9 ± 0.6 μm; three median cells doliiform to subcylindrical, versicoloured, septa darker than the rest of the cell, thick-walled, the first median cell from base pale brown, (4.4–)4.6–5.4(–6.3) μm long (x– ± SD = 5 ± 0.4), the second median cell honey-brown to brown, (4.1–)4.4–5.2(–5.6) μm long (x– ± SD = 4.8 ± 0.4 μm), the third median cell brown, (4.6–)4.8–5.5(–5.9) μm long (x– ± SD = 5.2 ± 0.4 μm), together (13.4–)14.1–15.9(–17.5) μm long (x– ± SD = 15 ± 0.9 μm); apical cell conical to subcylindrical with a truncate or acute apex, hyaline, thick-walled, (3.5–)4.6–5.6(–6) μm long (x– ± SD = 5.1 ± 0.5 μm). <bold><italic>Appendages</italic></bold> tubular, hyaline, straight or slightly bent, apical appendage 2–3 (mostly 3), unbranched, (15.5–)17.7–25.5(–33.4) μm long (x– ± SD = 21.6 ± 3.9 μm), basal appendage single, centric, unbranched, (3.2–)4–6.3(–8.2) μm long (x– ± SD = 5.1 ± 1.2 μm).</p><fig id="F7" position="float" orientation="portrait"><object-id xmlns:xlink="http://www.w3.org/1999/xlink" content-type="doi" xlink:type="simple">10.3897/mycokeys.101.113090.figure9</object-id><object-id xmlns:xlink="http://www.w3.org/1999/xlink" content-type="arpha" xlink:type="simple">E788DEF3-2063-592E-A7F1-688713AA4B5F</object-id><label>Figure 9.</label><caption><p><italic><tp:taxon-name><tp:taxon-name-part taxon-name-part-type="genus" reg="Neopestalotiopsis">Neopestalotiopsis</tp:taxon-name-part><tp:taxon-name-part taxon-name-part-type="species" reg="haikouensis">haikouensis</tp:taxon-name-part></tp:taxon-name></italic> (NTUPPMCC 18-163 = CD04) <bold>A</bold> the original habitat of <italic><tp:taxon-name><tp:taxon-name-part taxon-name-part-type="genus" reg="Neopestalotiopsis">Neopestalotiopsis</tp:taxon-name-part><tp:taxon-name-part taxon-name-part-type="species" reg="haikouensis">haikouensis</tp:taxon-name-part></tp:taxon-name></italic>; the stroma of <italic><tp:taxon-name><tp:taxon-name-part taxon-name-part-type="genus" reg="Ophiocordyceps">Ophiocordyceps</tp:taxon-name-part></tp:taxon-name></italic> sp. <bold>B</bold> top view (left) and bottom view (right) of the colony on potato dextrose agar (PDA) after incubation for seven days <bold>C</bold> conidiomata on carnation leaf <bold>D, E</bold> conidiogenous cells and immature conidia <bold>F–I</bold> conidia. Scale bars: 250 μm (<bold>C</bold>); 20 μm (<bold>D–I</bold>).</p></caption><graphic xmlns:xlink="http://www.w3.org/1999/xlink" xlink:href="mycokeys-101-275-g009.jpg" position="float" orientation="portrait" xlink:type="simple" id="oo_976796.jpg"><uri content-type="original_file" xlink:type="simple">https://binary.pensoft.net/fig/976796</uri></graphic></fig></tp:treatment-sec><tp:treatment-sec sec-type="description" id="SECID0EL1BG"><title>Culture characteristics.</title><p>Colonies on PDA reaching 45.65 mm diam. on average after culturing at 25 °C in the dark for seven days, filamentous to circular, flat with undulate edge, aerial mycelium moderate dense, white to grey white; reverse similar in colour.</p></tp:treatment-sec><tp:treatment-sec sec-type="material" id="SECID0EQ1BG"><title>Materials examined.</title><p>Taiwan, New Taipei City, Sanxia District, Manyueyuan National Forest Recreation Area, on stroma of <italic><tp:taxon-name><tp:taxon-name-part taxon-name-part-type="genus" reg="Ophiocordyceps">Ophiocordyceps</tp:taxon-name-part></tp:taxon-name></italic> sp. parasitic on an insect (<tp:taxon-name><tp:taxon-name-part taxon-name-part-type="order">Hymenoptera</tp:taxon-name-part></tp:taxon-name>), 1 August 2018, Wei-Yu Chuang, living culture NTUPPMCC 18-163 (= CD04). Taiwan, Yilan County, Fushan Botanical Garden, on stroma of <italic><tp:taxon-name><tp:taxon-name-part taxon-name-part-type="genus" reg="Ophiocordyceps">Ophiocordyceps</tp:taxon-name-part></tp:taxon-name></italic> sp. parasitic on an insect (<tp:taxon-name><tp:taxon-name-part taxon-name-part-type="order">Hymenoptera</tp:taxon-name-part></tp:taxon-name>), 19 July 2018, Wei-Yu Chuang, living culture NTUPPMCC 18-164 (= CD05). Taiwan, New Taipei City, Sanxia District, Manyueyuan National Forest Recreation Area, on stroma of <italic><tp:taxon-name><tp:taxon-name-part taxon-name-part-type="genus" reg="Tolypocladium">Tolypocladium</tp:taxon-name-part></tp:taxon-name></italic> sp. hyperparasitic on an ascocarps of <italic><tp:taxon-name><tp:taxon-name-part taxon-name-part-type="genus" reg="Elaphomyces">Elaphomyces</tp:taxon-name-part></tp:taxon-name></italic> sp. (<tp:taxon-name><tp:taxon-name-part taxon-name-part-type="phylum">Ascomycota</tp:taxon-name-part></tp:taxon-name>), 15 July 2021, Yu-Chen Lin, living culture NTUPPMCC 21-057 (= CD12).</p></tp:treatment-sec><tp:treatment-sec sec-type="notes" id="SECID0EB3BG"><title>Notes.</title><p>Multi-locus phylogenetic analysis revealed that three newly-identified strains (NTUPPMCC 18-163, NTUPPMCC 18-164 and NTUPPMCC 21-057) form a clade closely associated with the ex-type strain of <italic><tp:taxon-name><tp:taxon-name-part taxon-name-part-type="genus" reg="Neopestalotiopsis">N.</tp:taxon-name-part><tp:taxon-name-part taxon-name-part-type="species" reg="haikouensis">haikouensis</tp:taxon-name-part></tp:taxon-name></italic> SAUCC 212271, with robust statistical support (<abbrev xmlns:xlink="http://www.w3.org/1999/xlink" xlink:title="Maximum Likelihood bootstrap" id="ABBRID0ES3BG" xlink:type="simple">MLB</abbrev> = 100%, <abbrev xmlns:xlink="http://www.w3.org/1999/xlink" xlink:title="Maximum Parsimony bootstrap" id="ABBRID0EW3BG" xlink:type="simple">MPB</abbrev> = 96%, <abbrev xmlns:xlink="http://www.w3.org/1999/xlink" xlink:title="posterior probabilities" id="ABBRID0E13BG" xlink:type="simple">PP</abbrev> = 1.00). Additionally, the DNA sequences of <abbrev xmlns:xlink="http://www.w3.org/1999/xlink" xlink:title="internal transcribed spacer" id="ABBRID0E53BG" xlink:type="simple">ITS</abbrev> (100%), <italic><abbrev xmlns:xlink="http://www.w3.org/1999/xlink" xlink:title="tub2" id="ABBRID0ED4BG" xlink:type="simple">tub2</abbrev></italic> (99.73%) and <italic><abbrev xmlns:xlink="http://www.w3.org/1999/xlink" xlink:title="translation elongation factor 1-α" id="ABBRID0EI4BG" xlink:type="simple">tef1-α</abbrev></italic> (99.77%) genes of NTUPPMCC 18-163 closely resemble those of the ex-type strain of <italic><tp:taxon-name><tp:taxon-name-part taxon-name-part-type="genus" reg="Neopestalotiopsis">N.</tp:taxon-name-part><tp:taxon-name-part taxon-name-part-type="species" reg="haikouensis">haikouensis</tp:taxon-name-part></tp:taxon-name></italic> (SAUCC 212271) and the morphological features of NTUPPMCC 18-163 align with the original taxonomic description in <xref ref-type="bibr" rid="B68">Zhang et al. (2022)</xref>. Hence, based on both the phylogenetic analysis utilising DNA sequence data and morphological characteristics, strains NTUPPMCC 18-163, NTUPPMCC 18-164 and NTUPPMCC 21-057 were identified as <italic><tp:taxon-name><tp:taxon-name-part taxon-name-part-type="genus" reg="Neopestalotiopsis">Neopestalotiopsis</tp:taxon-name-part><tp:taxon-name-part taxon-name-part-type="species" reg="haikouensis">haikouensis</tp:taxon-name-part></tp:taxon-name></italic>. To the best of our knowledge, this study marks the first report of <italic><tp:taxon-name><tp:taxon-name-part taxon-name-part-type="genus" reg="Neopestalotiopsis">N.</tp:taxon-name-part><tp:taxon-name-part taxon-name-part-type="species" reg="haikouensis">haikouensis</tp:taxon-name-part></tp:taxon-name></italic> in Taiwan.</p></tp:treatment-sec><ref-list><ref id="B68"><mixed-citation xmlns:xlink="http://www.w3.org/1999/xlink" xlink:type="simple"><person-group><name name-style="western"><surname>Zhang</surname><given-names>Z</given-names></name><name name-style="western"><surname>Liu</surname><given-names>R</given-names></name><name name-style="western"><surname>Liu</surname><given-names>S</given-names></name><name name-style="western"><surname>Mu</surname><given-names>T</given-names></name><name name-style="western"><surname>Zhang</surname><given-names>X</given-names></name><name name-style="western"><surname>Xia</surname><given-names>J</given-names></name></person-group> (<year>2022</year>) <article-title>Morphological and phylogenetic analyses reveal two new species of <tp:taxon-name><tp:taxon-name-part taxon-name-part-type="family">Sporocadaceae</tp:taxon-name-part></tp:taxon-name> from Hainan, China.</article-title><source>MycoKeys</source><volume>88</volume>: <fpage>171</fpage>–<lpage>192</lpage>. <ext-link xlink:href="10.3897/mycokeys.88.82229" ext-link-type="doi" xlink:type="simple">https://doi.org/10.3897/mycokeys.88.82229</ext-link></mixed-citation></ref></ref-list></tp:taxon-treatment>
