# Supplementary material for: ﻿Hidden diversity of Pestalotiopsis and Neopestalotiopsis (Amphisphaeriales, Sporocadaceae) species allied with the stromata of entomopathogenic fungi in Taiwan
Source: MycoKeys. 2024 Jan 31;101:275–312. doi: 10.3897/mycokeys.101.113090 (PMC10851163; doi:10.3897/mycokeys.101.113090)
Supplement: XML Treatment for Neopestalotiopsis [file mycokeys.101.113090-treatment8.xml]

<!DOCTYPE tp:taxon-treatment
  PUBLIC "-//TaxonX//DTD Taxonomic Treatment Publishing DTD v0 20100105//EN" "tax-treatment-NSO.dtd">
<tp:taxon-treatment xmlns:tp="http://www.plazi.org/taxpub"><tp:treatment-meta><kwd-group><label>Taxon classification</label><kwd>
                <named-content content-type="kingdom">Fungi</named-content>
              </kwd><kwd>
                <named-content content-type="order">Amphisphaeriales</named-content>
              </kwd><kwd>
                <named-content content-type="family">Sporocadaceae</named-content>
              </kwd></kwd-group><mixed-citation publication-type="journal"><person-group><name><surname>Hsu</surname><given-names>Sheng-Yu</given-names></name><name><surname>Xu</surname><given-names>Yuan-Cheng</given-names></name><name><surname>Lin</surname><given-names>Yu-Chen</given-names></name><name><surname>Chuang</surname><given-names>Wei-Yu</given-names></name><name><surname>Lin</surname><given-names>Shiou-Ruei</given-names></name><name><surname>Stadler</surname><given-names>Marc</given-names></name><name><surname>Tangthirasunun</surname><given-names>Narumon</given-names></name><name><surname>Cheewangkoon</surname><given-names>Ratchadawan</given-names></name><name><surname>AL-Shwaiman</surname><given-names>Hind A.</given-names></name><name><surname>Elgorban</surname><given-names>Abdallah M.</given-names></name><name><surname>Ariyawansa</surname><given-names>Hiran A.</given-names></name></person-group><article-title>﻿Hidden diversity of <italic><tp:taxon-name><tp:taxon-name-part taxon-name-part-type="genus" reg="Pestalotiopsis">Pestalotiopsis</tp:taxon-name-part></tp:taxon-name></italic> and <italic><tp:taxon-name><tp:taxon-name-part taxon-name-part-type="genus" reg="Neopestalotiopsis">Neopestalotiopsis</tp:taxon-name-part></tp:taxon-name></italic> (<tp:taxon-name><tp:taxon-name-part taxon-name-part-type="order">Amphisphaeriales</tp:taxon-name-part></tp:taxon-name>, <tp:taxon-name><tp:taxon-name-part taxon-name-part-type="family">Sporocadaceae</tp:taxon-name-part></tp:taxon-name>) species allied with the stromata of entomopathogenic fungi in Taiwan</article-title><source>MycoKeys</source><day>31</day><month>01</month><year>2024</year><volume>101</volume><fpage>275</fpage><lpage>312</lpage><pub-id pub-id-type="doi">10.3897/mycokeys.101.113090</pub-id></mixed-citation></tp:treatment-meta><tp:nomenclature><label>﻿</label><tp:taxon-name>
              <object-id xmlns:xlink="http://www.w3.org/1999/xlink" content-type="arpha" xlink:type="simple">4238C770-061F-5278-B3D9-926BE4CD5B80</object-id>
              <tp:taxon-name-part taxon-name-part-type="genus" reg="Neopestalotiopsis">Neopestalotiopsis</tp:taxon-name-part>
            </tp:taxon-name><tp:taxon-authority>sp.</tp:taxon-authority><xref ref-type="fig" rid="F8">Fig. 10</xref></tp:nomenclature><tp:treatment-sec sec-type="description" id="SECID0EW6BG"><title>Description.</title><p>See Suppl. material <xref ref-type="supplementary-material" rid="S1">1</xref>: table S1.</p></tp:treatment-sec><tp:treatment-sec sec-type="material" id="SECID0EBAAI"><title>Materials examined.</title><p>Taiwan, Pingtung County, Chunri Township, Tahan Forest Road, on stroma of <italic><tp:taxon-name><tp:taxon-name-part taxon-name-part-type="genus" reg="Beauveria">Beauveria</tp:taxon-name-part></tp:taxon-name></italic> sp. parasitic on an insect (<tp:taxon-name><tp:taxon-name-part taxon-name-part-type="order">Lepidoptera</tp:taxon-name-part></tp:taxon-name>), 7 October 2018, Wei-Yu Chuang, living culture NTUPPMCC 18-161 (= CD02).</p><fig id="F8" position="float" orientation="portrait"><object-id xmlns:xlink="http://www.w3.org/1999/xlink" content-type="doi" xlink:type="simple">10.3897/mycokeys.101.113090.figure10</object-id><object-id xmlns:xlink="http://www.w3.org/1999/xlink" content-type="arpha" xlink:type="simple">3C4D679E-6F06-57C7-99A9-28ED4175ABB3</object-id><label>Figure 10.</label><caption><p>Conidial morphology of <italic><tp:taxon-name><tp:taxon-name-part taxon-name-part-type="genus" reg="Pestalotiopsis">Pestalotiopsis</tp:taxon-name-part><tp:taxon-name-part taxon-name-part-type="species" reg="formosana">formosana</tp:taxon-name-part></tp:taxon-name></italic> (<bold>A, B</bold> NTUPPMCC 21-056), <italic><tp:taxon-name><tp:taxon-name-part taxon-name-part-type="genus" reg="Pestalotiopsis">Pestalotiopsis</tp:taxon-name-part><tp:taxon-name-part taxon-name-part-type="species" reg="trachycarpicola">trachycarpicola</tp:taxon-name-part></tp:taxon-name></italic> (<bold>C</bold> NTUPPMCC 18-160 <bold>D</bold> NTUPPMCC 21-055) and <italic><tp:taxon-name><tp:taxon-name-part taxon-name-part-type="genus" reg="Neopestalotiopsis">Neopestalotiopsis</tp:taxon-name-part></tp:taxon-name></italic> sp. (<bold>E</bold> NTUPPMCC 18-161), isolated from entomopathogenic fungi in this study. Scale bars: 20 μm (<bold>A–E</bold>).</p></caption><graphic xmlns:xlink="http://www.w3.org/1999/xlink" xlink:href="mycokeys-101-275-g010.jpg" position="float" orientation="portrait" xlink:type="simple" id="oo_976797.jpg"><uri content-type="original_file" xlink:type="simple">https://binary.pensoft.net/fig/976797</uri></graphic></fig></tp:treatment-sec><tp:treatment-sec sec-type="notes" id="SECID0EHCAI"><title>Notes.</title><p>As mentioned earlier in this manuscript, even though the new strain NTUPPMCC 18-161 formed a distinct clade basal to <italic><tp:taxon-name><tp:taxon-name-part taxon-name-part-type="genus" reg="Neopestalotiopsis">N.</tp:taxon-name-part><tp:taxon-name-part taxon-name-part-type="species" reg="asiatica">asiatica</tp:taxon-name-part></tp:taxon-name></italic>, <italic><tp:taxon-name><tp:taxon-name-part taxon-name-part-type="genus" reg="Neopestalotiopsis">N.</tp:taxon-name-part><tp:taxon-name-part taxon-name-part-type="species" reg="chrysea">chrysea</tp:taxon-name-part></tp:taxon-name></italic>, <italic><tp:taxon-name><tp:taxon-name-part taxon-name-part-type="genus" reg="Neopestalotiopsis">N.</tp:taxon-name-part><tp:taxon-name-part taxon-name-part-type="species" reg="macadamiae">macadamiae</tp:taxon-name-part></tp:taxon-name></italic> and <italic><tp:taxon-name><tp:taxon-name-part taxon-name-part-type="genus" reg="Neopestalotiopsis">N.</tp:taxon-name-part><tp:taxon-name-part taxon-name-part-type="species" reg="umbrinospora">umbrinospora</tp:taxon-name-part></tp:taxon-name></italic> in all <abbrev xmlns:xlink="http://www.w3.org/1999/xlink" xlink:title="Maximum Likelihood" id="ABBRID0EZDAI" xlink:type="simple">ML</abbrev>, <abbrev xmlns:xlink="http://www.w3.org/1999/xlink" xlink:title="Maximum Parsimony" id="ABBRID0E4DAI" xlink:type="simple">MP</abbrev> and <abbrev xmlns:xlink="http://www.w3.org/1999/xlink" xlink:title="Bayesian Inference" id="ABBRID0EBEAI" xlink:type="simple">BI</abbrev> phylogenetic trees, based on the concatenated DNA sequence data matrix, it did not consistently form clades in most of single-locus trees. For instance, in the <abbrev xmlns:xlink="http://www.w3.org/1999/xlink" xlink:title="internal transcribed spacer" id="ABBRID0EFEAI" xlink:type="simple">ITS</abbrev> phylogeny (Suppl. material <xref ref-type="supplementary-material" rid="S2">2</xref>: fig. S8), NTUPPMCC 18-161 clustered with <italic><tp:taxon-name><tp:taxon-name-part taxon-name-part-type="genus" reg="Neopestalotiopsis">N.</tp:taxon-name-part><tp:taxon-name-part taxon-name-part-type="species" reg="acrostichi">acrostichi</tp:taxon-name-part></tp:taxon-name></italic> (MFLUCC 17-1755) and the clade containing the ex-type strain (MFLUCC 15-0776) of <italic><tp:taxon-name><tp:taxon-name-part taxon-name-part-type="genus" reg="Neopestalotiopsis">N.</tp:taxon-name-part><tp:taxon-name-part taxon-name-part-type="species" reg="musae">musae</tp:taxon-name-part></tp:taxon-name></italic>, along with two representative strains (MM3-2z9A and MM3-2z9C). Conversely, in the phylogenetic tree, based on <italic><abbrev xmlns:xlink="http://www.w3.org/1999/xlink" xlink:title="tub2" id="ABBRID0EEFAI" xlink:type="simple">tub2</abbrev></italic> (Suppl. material <xref ref-type="supplementary-material" rid="S2">2</xref>: fig. S9), NTUPPMCC 18-161 formed a well-supported clade with the clade containing the ex-type strain of <italic><tp:taxon-name><tp:taxon-name-part taxon-name-part-type="genus" reg="Neopestalotiopsis">N.</tp:taxon-name-part><tp:taxon-name-part taxon-name-part-type="species" reg="asiatica">asiatica</tp:taxon-name-part></tp:taxon-name></italic> (MFLUCC 12-0286), <italic><tp:taxon-name><tp:taxon-name-part taxon-name-part-type="genus" reg="Neopestalotiopsis">N.</tp:taxon-name-part><tp:taxon-name-part taxon-name-part-type="species" reg="chrysea">chrysea</tp:taxon-name-part></tp:taxon-name></italic> (MFLUCC 12-0261), <italic><tp:taxon-name><tp:taxon-name-part taxon-name-part-type="genus" reg="Neopestalotiopsis">N.</tp:taxon-name-part><tp:taxon-name-part taxon-name-part-type="species" reg="coffeae-arabicae">coffeae-arabicae</tp:taxon-name-part></tp:taxon-name></italic> (HGUP 4019), <italic><tp:taxon-name><tp:taxon-name-part taxon-name-part-type="genus" reg="Neopestalotiopsis">N.</tp:taxon-name-part><tp:taxon-name-part taxon-name-part-type="species" reg="macadamiae">macadamiae</tp:taxon-name-part></tp:taxon-name></italic> (BRIP 63737c), <italic><tp:taxon-name><tp:taxon-name-part taxon-name-part-type="genus" reg="Neopestalotiopsis">N.</tp:taxon-name-part><tp:taxon-name-part taxon-name-part-type="species" reg="sonneratae">sonneratae</tp:taxon-name-part></tp:taxon-name></italic> (MFLUCC 17-1744), <italic><tp:taxon-name><tp:taxon-name-part taxon-name-part-type="genus" reg="Neopestalotiopsis">N.</tp:taxon-name-part><tp:taxon-name-part taxon-name-part-type="species" reg="thailandica">thailandica</tp:taxon-name-part></tp:taxon-name></italic> (MFLUCC 17-1730) and <italic><tp:taxon-name><tp:taxon-name-part taxon-name-part-type="genus" reg="Neopestalotiopsis">N.</tp:taxon-name-part><tp:taxon-name-part taxon-name-part-type="species" reg="umbrinospora">umbrinospora</tp:taxon-name-part></tp:taxon-name></italic> (MFLUCC 12-0285). Meanwhile, it formed a separate sister clade to <italic><tp:taxon-name><tp:taxon-name-part taxon-name-part-type="genus" reg="Neopestalotiopsis">N.</tp:taxon-name-part><tp:taxon-name-part taxon-name-part-type="species" reg="guajavae">guajavae</tp:taxon-name-part></tp:taxon-name></italic>, <italic><tp:taxon-name><tp:taxon-name-part taxon-name-part-type="genus" reg="Neopestalotiopsis">N.</tp:taxon-name-part><tp:taxon-name-part taxon-name-part-type="species" reg="pandanicola">pandanicola</tp:taxon-name-part></tp:taxon-name></italic> and <italic><tp:taxon-name><tp:taxon-name-part taxon-name-part-type="genus" reg="Neopestalotiopsis">N.</tp:taxon-name-part><tp:taxon-name-part taxon-name-part-type="species" reg="psidii">psidii</tp:taxon-name-part></tp:taxon-name></italic> in the <italic><abbrev xmlns:xlink="http://www.w3.org/1999/xlink" xlink:title="translation elongation factor 1-α" id="ABBRID0E2IAI" xlink:type="simple">tef1-α</abbrev></italic> phylogeny (Suppl. material <xref ref-type="supplementary-material" rid="S2">2</xref>: fig. S10) with poor branch and statistical support. When comparing the morphological features of strain NTUPPMCC 18-161 with its phylogenetically closelyrelated species, it becomes evident that our strain exhibits overlapping morphological features, particularly in the number of appendages and sizes of the conidial features (Suppl. material <xref ref-type="supplementary-material" rid="S1">1</xref>: table S10). Therefore, owing to the uncertainty in both phylogenetic placement and morphological data, we tentatively identify NTUPPMCC 18-161 as an unclassified <italic><tp:taxon-name><tp:taxon-name-part taxon-name-part-type="genus" reg="Neopestalotiopsis">Neopestalotiopsis</tp:taxon-name-part></tp:taxon-name></italic> strain. However, additional strains and information are required to clarify the correct placement of this strain.</p></tp:treatment-sec><tp:treatment-sec><!--Section generated to contain objects referenced in tp:taxon-treatment.--><supplementary-material xmlns:xlink="http://www.w3.org/1999/xlink" id="S1" position="float" orientation="portrait" xlink:type="simple"><object-id content-type="doi" xlink:type="simple">10.3897/mycokeys.101.113090.suppl1</object-id><object-id content-type="arpha" xlink:type="simple">33F3BAFA-0A1B-5CBD-B13C-6555D798D37E</object-id><label>Supplementary material 1</label><caption><p>The morphological features of <italic><tp:taxon-name><tp:taxon-name-part taxon-name-part-type="genus" reg="Pestalotiopsis">Pestalotiopsis</tp:taxon-name-part></tp:taxon-name></italic><italic>sensu lato</italic> fungi and GenBank accession numbers</p></caption><statement content-type="dataType"><label>Data type</label><p>xlsx</p></statement><statement content-type="notes"><label>Explanation note</label><p><bold>table S1.</bold> The morphological features of pestalotiopsis-like fungi isolated in this study; <bold>table S2.</bold> GenBank accession numbers of <italic><tp:taxon-name><tp:taxon-name-part taxon-name-part-type="genus" reg="Pestalotiopsis">Pestalotiopsis</tp:taxon-name-part></tp:taxon-name></italic> isolates included in the phylogenetic analysis; <bold>table S3.</bold> GenBank accession numbers of <italic><tp:taxon-name><tp:taxon-name-part taxon-name-part-type="genus" reg="Neopestalotiopsis">Neopestalotiopsis</tp:taxon-name-part></tp:taxon-name></italic> isolates included in the phylogenetic analysis; <bold>table S4.</bold> Primers and PCR conditions used to amplify <abbrev xlink:title="internal transcribed spacer" id="ABBRID0EW5AK" xlink:type="simple">ITS</abbrev>, <italic><abbrev xlink:title="tub2" id="ABBRID0E25AK" xlink:type="simple">tub2</abbrev></italic> and <italic><abbrev xlink:title="translation elongation factor 1-α" id="ABBRID0EA6AK" xlink:type="simple">tef1-α</abbrev></italic> gene regions; <bold>table S5.</bold> Nucleotide substitution models used in the phylogenetic analyses; <bold>table S6.</bold> Morphological comparison of <italic><tp:taxon-name><tp:taxon-name-part taxon-name-part-type="genus" reg="Pestalotiopsis">Pestalotiopsis</tp:taxon-name-part><tp:taxon-name-part taxon-name-part-type="species" reg="chamaeropis">chamaeropis</tp:taxon-name-part></tp:taxon-name></italic> and its closely-related taxa; <bold>table S7.</bold> Morphological comparison of <italic><tp:taxon-name><tp:taxon-name-part taxon-name-part-type="genus" reg="Pestalotiopsis">Pestalotiopsis</tp:taxon-name-part><tp:taxon-name-part taxon-name-part-type="species" reg="hispanica">hispanica</tp:taxon-name-part></tp:taxon-name></italic> and its closely-related taxa; <bold>table S8.</bold> Morphological comparison of <italic><tp:taxon-name><tp:taxon-name-part taxon-name-part-type="genus" reg="Pestalotiopsis">Pestalotiopsis</tp:taxon-name-part><tp:taxon-name-part taxon-name-part-type="species" reg="manyueyuanani">manyueyuanani</tp:taxon-name-part></tp:taxon-name></italic> and its closely-related taxa; <bold>table S9.</bold> Morphological comparison of <italic><tp:taxon-name><tp:taxon-name-part taxon-name-part-type="genus" reg="Pestalotiopsis">Pestalotiopsis</tp:taxon-name-part><tp:taxon-name-part taxon-name-part-type="species" reg="trachycarpicola">trachycarpicola</tp:taxon-name-part></tp:taxon-name></italic> and its closely-related taxa; <bold>table S10.</bold> The morphological comparison of <italic><tp:taxon-name><tp:taxon-name-part taxon-name-part-type="genus" reg="Neopestalotiopsis">Neopestalotiopsis</tp:taxon-name-part></tp:taxon-name></italic> strain NTUPPMCC 18-161 and its closely-related taxa; <bold>table S11</bold>. Mycelium growth of individual isolate of pestalotiopsis-like fungi at each temperature in this study; <bold>table S12.</bold> Mycelium growth of individual isolates of pestalotiopsis-like fungi at each pH in this study.</p></statement><media xlink:href="mycokeys-101-275-s001.xlsx" mimetype="application" mime-subtype="vnd.openxmlformats-officedocument.spreadsheetml.sheet" position="float" orientation="portrait" xlink:type="simple" id="oo_976801.xlsx"><uri content-type="original_file" xlink:type="simple">https://binary.pensoft.net/file/976801</uri></media><permissions><license xlink:type="simple"><license-p>This dataset is made available under the Open Database License (http://opendatacommons.org/licenses/odbl/1.0/). The Open Database License (ODbL) is a license agreement intended to allow users to freely share, modify, and use this Dataset while maintaining this same freedom for others, provided that the original source and author(s) are credited.</license-p></license></permissions><attrib specific-use="authors">Sheng-Yu Hsu, Yuan-Cheng Xu, Yu-Chen Lin, Wei-Yu Chuang, Shiou-Ruei Lin, Marc Stadler, Narumon Tangthirasunun, Ratchadawan Cheewangkoon, Hind A. AL-Shwaiman, Abdallah M. Elgorban, Hiran A. Ariyawansa</attrib></supplementary-material><supplementary-material xmlns:xlink="http://www.w3.org/1999/xlink" id="S2" position="float" orientation="portrait" xlink:type="simple"><object-id content-type="doi" xlink:type="simple">10.3897/mycokeys.101.113090.suppl2</object-id><object-id content-type="arpha" xlink:type="simple">A8BCA00C-C048-5E30-B462-4CD026615471</object-id><label>Supplementary material 2</label><caption><p>Phylogenetic trees generated by maximum parsimony analysis of single and combined <abbrev xlink:title="internal transcribed spacer" id="ABBRID0E4BBK" xlink:type="simple">ITS</abbrev>, <italic><abbrev xlink:title="tub2" id="ABBRID0ECCBK" xlink:type="simple">tub2</abbrev></italic> and <italic><abbrev xlink:title="translation elongation factor 1-α" id="ABBRID0EHCBK" xlink:type="simple">tef1-α</abbrev></italic> sequence data</p></caption><statement content-type="dataType"><label>Data type</label><p>pdf</p></statement><statement content-type="notes"><label>Explanation note</label><p><bold>fig. S1.</bold> Phylogenetic tree generated by maximum parsimony analysis of combined <abbrev xlink:title="internal transcribed spacer" id="ABBRID0ESCBK" xlink:type="simple">ITS</abbrev>, <italic><abbrev xlink:title="tub2" id="ABBRID0EXCBK" xlink:type="simple">tub2</abbrev></italic> and <italic><abbrev xlink:title="translation elongation factor 1-α" id="ABBRID0E3CBK" xlink:type="simple">tef1-α</abbrev></italic> sequence data of <italic><tp:taxon-name><tp:taxon-name-part taxon-name-part-type="genus" reg="Pestalotiopsis">Pestalotiopsis</tp:taxon-name-part></tp:taxon-name></italic>. <abbrev xlink:title="Maximum Parsimony bootstrap" id="ABBRID0EHDBK" xlink:type="simple">MPB</abbrev> values ≥ 70% are given at the nodes. The scale-bar represents the number of nucleotide substitutions per site. <italic><tp:taxon-name><tp:taxon-name-part taxon-name-part-type="genus" reg="Neopestalotiopsis">Neopestalotiopsis</tp:taxon-name-part><tp:taxon-name-part taxon-name-part-type="species" reg="protearum">protearum</tp:taxon-name-part></tp:taxon-name></italic> CBS 114178 was used as an outgroup to rooting the tree. New isolates are in red and taxa representing ex-type cultures are in bold; <bold>fig. S2.</bold> Phylogenetic tree obtained through Bayesian Inference for the dataset of <abbrev xlink:title="internal transcribed spacer" id="ABBRID0EYDBK" xlink:type="simple">ITS</abbrev>, <italic><abbrev xlink:title="tub2" id="ABBRID0E4DBK" xlink:type="simple">tub2</abbrev></italic> and <italic><abbrev xlink:title="translation elongation factor 1-α" id="ABBRID0ECEBK" xlink:type="simple">tef1-α</abbrev></italic> loci of <italic><tp:taxon-name><tp:taxon-name-part taxon-name-part-type="genus" reg="Pestalotiopsis">Pestalotiopsis</tp:taxon-name-part></tp:taxon-name></italic>. <abbrev xlink:title="posterior probabilities" id="ABBRID0ENEBK" xlink:type="simple">PP</abbrev> ≥ 0.95 are given at the nodes. The scale-bar represents the number of nucleotide substitutions per site. <italic><tp:taxon-name><tp:taxon-name-part taxon-name-part-type="genus" reg="Neopestalotiopsis">Neopestalotiopsis</tp:taxon-name-part><tp:taxon-name-part taxon-name-part-type="species" reg="protearum">protearum</tp:taxon-name-part></tp:taxon-name></italic> CBS 114178 was used as an outgroup for rooting the tree. New isolates are in red and taxa representing ex-type cultures are in bold; <bold>fig. S3.</bold> Phylogenetic tree generated by maximum parsimony analysis of combined <abbrev xlink:title="internal transcribed spacer" id="ABBRID0E5EBK" xlink:type="simple">ITS</abbrev>, <italic><abbrev xlink:title="tub2" id="ABBRID0EDFBK" xlink:type="simple">tub2</abbrev></italic> and <italic><abbrev xlink:title="translation elongation factor 1-α" id="ABBRID0EIFBK" xlink:type="simple">tef1-α</abbrev></italic> sequence data of <italic><tp:taxon-name><tp:taxon-name-part taxon-name-part-type="genus" reg="Neopestalotiopsis">Neopestalotiopsis</tp:taxon-name-part></tp:taxon-name></italic>. <abbrev xlink:title="Maximum Parsimony bootstrap" id="ABBRID0ETFBK" xlink:type="simple">MPB</abbrev> values ≥ 70% are given at the nodes. The scale-bar represents the number of nucleotide substitutions per site. <italic><tp:taxon-name><tp:taxon-name-part taxon-name-part-type="genus" reg="Pseudopestalotiopsis">Pseudopestalotiopsis</tp:taxon-name-part><tp:taxon-name-part taxon-name-part-type="species" reg="theae">theae</tp:taxon-name-part></tp:taxon-name></italic> MFLUCC 12-0055 was used as an outgroup for rooting the tree. New isolates are in red and taxa representing ex-type cultures are in bold; <bold>fig. S4.</bold> Phylogenetic tree obtained through Bayesian inference for the dataset of <abbrev xlink:title="internal transcribed spacer" id="ABBRID0EEGBK" xlink:type="simple">ITS</abbrev>, <italic><abbrev xlink:title="tub2" id="ABBRID0EJGBK" xlink:type="simple">tub2</abbrev></italic> and <italic><abbrev xlink:title="translation elongation factor 1-α" id="ABBRID0EOGBK" xlink:type="simple">tef1-α</abbrev></italic> loci of <italic><tp:taxon-name><tp:taxon-name-part taxon-name-part-type="genus" reg="Neopestalotiopsis">Neopestalotiopsis</tp:taxon-name-part></tp:taxon-name></italic>. <abbrev xlink:title="posterior probabilities" id="ABBRID0EZGBK" xlink:type="simple">PP</abbrev> ≥ 0.95 are given at the nodes. The scale-bar represents the number of nucleotide substitutions per site. <italic><tp:taxon-name><tp:taxon-name-part taxon-name-part-type="genus" reg="Pseudopestalotiopsis">Pseudopestalotiopsis</tp:taxon-name-part><tp:taxon-name-part taxon-name-part-type="species" reg="theae">theae</tp:taxon-name-part></tp:taxon-name></italic> MFLUCC 12-0055 was used as an outgroup for rooting the tree. New isolates are in red and taxa representing ex-type cultures are in bold; <bold>fig. S5.</bold> Phylogenetic tree generated by Maximum Likelihood analysis of <abbrev xlink:title="internal transcribed spacer" id="ABBRID0EKHBK" xlink:type="simple">ITS</abbrev> sequence data of <italic><tp:taxon-name><tp:taxon-name-part taxon-name-part-type="genus" reg="Pestalotiopsis">Pestalotiopsis</tp:taxon-name-part></tp:taxon-name></italic>. <abbrev xlink:title="Maximum Likelihood bootstrap" id="ABBRID0EVHBK" xlink:type="simple">MLB</abbrev> values ≥ 70% are given at the nodes. The scale-bar shows the number of estimated substitutions per site. <italic><tp:taxon-name><tp:taxon-name-part taxon-name-part-type="genus" reg="Neopestalotiopsis">Neopestalotiopsis</tp:taxon-name-part><tp:taxon-name-part taxon-name-part-type="species" reg="protearum">protearum</tp:taxon-name-part></tp:taxon-name></italic> (CBS 114178) was used as an outgroup for rooting the tree. New isolates are in red and taxa representing ex-type cultures are in bold; <bold>fig. S6.</bold> Phylogenetic tree generated by Maximum Likelihood analysis of <italic><abbrev xlink:title="tub2" id="ABBRID0EHIBK" xlink:type="simple">tub2</abbrev></italic> sequence data of <italic><tp:taxon-name><tp:taxon-name-part taxon-name-part-type="genus" reg="Pestalotiopsis">Pestalotiopsis</tp:taxon-name-part></tp:taxon-name></italic>. <abbrev xlink:title="Maximum Likelihood bootstrap" id="ABBRID0ESIBK" xlink:type="simple">MLB</abbrev> values ≥ 70% are given at the nodes. The scale-bar shows the number of estimated substitutions per site. <italic><tp:taxon-name><tp:taxon-name-part taxon-name-part-type="genus" reg="Neopestalotiopsis">Neopestalotiopsis</tp:taxon-name-part><tp:taxon-name-part taxon-name-part-type="species" reg="protearum">protearum</tp:taxon-name-part></tp:taxon-name></italic> (CBS 114178) was used as an outgroup for rooting the tree. New isolates are in red, and taxa representing ex-type cultures are in bold; <bold>fig. S7.</bold> Phylogenetic tree generated by Maximum Likelihood analysis of <italic><abbrev xlink:title="translation elongation factor 1-α" id="ABBRID0EEJBK" xlink:type="simple">tef1-α</abbrev></italic> sequence data of <italic><tp:taxon-name><tp:taxon-name-part taxon-name-part-type="genus" reg="Pestalotiopsis">Pestalotiopsis</tp:taxon-name-part></tp:taxon-name></italic>. <abbrev xlink:title="Maximum Likelihood bootstrap" id="ABBRID0EPJBK" xlink:type="simple">MLB</abbrev> values ≥ 70% are given at the nodes. The scale-bar shows the number of estimated substitutions per site. <italic><tp:taxon-name><tp:taxon-name-part taxon-name-part-type="genus" reg="Neopestalotiopsis">Neopestalotiopsis</tp:taxon-name-part><tp:taxon-name-part taxon-name-part-type="species" reg="protearum">protearum</tp:taxon-name-part></tp:taxon-name></italic> (CBS 114178) was used as an outgroup for rooting the tree. New isolates are in red and taxa representing ex-type cultures are in bold; <bold>fig. S8.</bold> Phylogenetic tree generated by Maximum Likelihood analysis of <abbrev xlink:title="internal transcribed spacer" id="ABBRID0EAKBK" xlink:type="simple">ITS</abbrev> sequence data of <italic><tp:taxon-name><tp:taxon-name-part taxon-name-part-type="genus" reg="Neopestalotiopsis">Neopestalotiopsis</tp:taxon-name-part></tp:taxon-name></italic>. <abbrev xlink:title="Maximum Likelihood bootstrap" id="ABBRID0ELKBK" xlink:type="simple">MLB</abbrev> values ≥ 70% are given at the nodes. The scale-bar shows the number of estimated substitutions per site. <italic><tp:taxon-name><tp:taxon-name-part taxon-name-part-type="genus" reg="Pseudopestalotiopsis">Pseudopestalotiopsis</tp:taxon-name-part><tp:taxon-name-part taxon-name-part-type="species" reg="theae">theae</tp:taxon-name-part></tp:taxon-name></italic> MFLUCC 12-0055 was used as an outgroup for rooting the tree. New isolates are in red and taxa representing ex-type cultures are in bold; <bold>fig. S9.</bold> Phylogenetic tree generated by Maximum Likelihood analysis of <italic><abbrev xlink:title="tub2" id="ABBRID0E4KBK" xlink:type="simple">tub2</abbrev></italic> sequence data of <italic><tp:taxon-name><tp:taxon-name-part taxon-name-part-type="genus" reg="Neopestalotiopsis">Neopestalotiopsis</tp:taxon-name-part></tp:taxon-name></italic>. <abbrev xlink:title="Maximum Likelihood bootstrap" id="ABBRID0EILBK" xlink:type="simple">MLB</abbrev> values ≥ 70% are given at the nodes. The scale-bar shows the number of estimated substitutions per site. <italic><tp:taxon-name><tp:taxon-name-part taxon-name-part-type="genus" reg="Pseudopestalotiopsis">Pseudopestalotiopsis</tp:taxon-name-part><tp:taxon-name-part taxon-name-part-type="species" reg="theae">theae</tp:taxon-name-part></tp:taxon-name></italic> MFLUCC 12-0055 was used as an outgroup for rooting the tree. New isolates are in red and taxa representing ex-type cultures are in bold; <bold>fig. S10.</bold> Phylogenetic tree generated by Maximum Likelihood analysis of <italic><abbrev xlink:title="translation elongation factor 1-α" id="ABBRID0E1LBK" xlink:type="simple">tef1-α</abbrev></italic> sequence data of <italic><tp:taxon-name><tp:taxon-name-part taxon-name-part-type="genus" reg="Neopestalotiopsis">Neopestalotiopsis</tp:taxon-name-part></tp:taxon-name></italic>. <abbrev xlink:title="Maximum Likelihood bootstrap" id="ABBRID0EFMBK" xlink:type="simple">MLB</abbrev> values ≥ 70% are given at the nodes. The scale-bar shows the number of estimated substitutions per site. <italic><tp:taxon-name><tp:taxon-name-part taxon-name-part-type="genus" reg="Pseudopestalotiopsis">Pseudopestalotiopsis</tp:taxon-name-part><tp:taxon-name-part taxon-name-part-type="species" reg="theae">theae</tp:taxon-name-part></tp:taxon-name></italic> MFLUCC 12-0055 was used as an outgroup for rooting the tree. New isolates are in red and taxa representing ex-type cultures are in bold.</p></statement><media xlink:href="mycokeys-101-275-s002.pdf" mimetype="application" mime-subtype="pdf" position="float" orientation="portrait" xlink:type="simple" id="oo_976802.pdf"><uri content-type="original_file" xlink:type="simple">https://binary.pensoft.net/file/976802</uri></media><permissions><license xlink:type="simple"><license-p>This dataset is made available under the Open Database License (http://opendatacommons.org/licenses/odbl/1.0/). The Open Database License (ODbL) is a license agreement intended to allow users to freely share, modify, and use this Dataset while maintaining this same freedom for others, provided that the original source and author(s) are credited.</license-p></license></permissions><attrib specific-use="authors">Sheng-Yu Hsu, Yuan-Cheng Xu, Yu-Chen Lin, Wei-Yu Chuang, Shiou-Ruei Lin, Marc Stadler, Narumon Tangthirasunun, Ratchadawan Cheewangkoon, Hind A. AL-Shwaiman, Abdallah M. Elgorban, Hiran A. Ariyawansa</attrib></supplementary-material></tp:treatment-sec></tp:taxon-treatment>
