# Supplementary material for: ﻿Hidden diversity of Pestalotiopsis and Neopestalotiopsis (Amphisphaeriales, Sporocadaceae) species allied with the stromata of entomopathogenic fungi in Taiwan
Source: MycoKeys. 2024 Jan 31;101:275–312. doi: 10.3897/mycokeys.101.113090 (PMC10851163; doi:10.3897/mycokeys.101.113090)
Supplement: Supplementary material 1 — The morphological features of Pestalotiopsissensu lato fungi and GenBank accession numbers [file mycokeys-101-275-s001.xlsx]

## Sheet: Table S1
Table S1. The morphological features of Pestalotiopsis sensu lato fungi isolated in this study
	Pestalotiopsis formosana	Pestalotiopsis trachycarpicola	Neopestalotiopsis sp.
	NTUPPMCC 21-056	NTUPPMCC 18-160	NTUPPMCC 18-161
conidiogenous cell	(1.7−)2.2−3.2(−3.7) × (6.2−)8.3−12(−13.9)	(2.4−)2.8−3.8(−4.6) × (7.2−)9.7−15.5(−20.8)	(3.6−)3.9−4.8(−5.4) × (7.2−)7.7−11.6(−14.4)
conidiogenous cell x̅ ± SD	2.7 ± 0.5 × 10.2 ± 1.9	3.3 ± 0.5 × 12.6 ± 2.9	4.3 ± 0.4 × 9.6 ± 2
conidia	(4.3−)5.1−5.7(−5.9) × (18.5−)19.5−21.1(−21.9)	(5.2−)5.4−6(−6.5) × (21.5−)22.4−24.4(−24.8)	(4.9−)5.3−6.2(−6.8) × (21.2−)23.9−27(−28.8)
conidia x̅ ± SD	5.4 ± 0.3 × 20.3 ± 0.8	5.7 ± 0.3 × 23.4 ± 1	5.8 ± 0.5 × 25.4 ± 1.5
basal cell	(3−)3.7−4.4(−4.9)	(3.6−)4.5−5.5(−6.1)	(4.1−)4.5−5.8(−6.7)
basal cell x̅ ± SD	4 ± 0.4	5 ± 0.5	5.2 ± 0.6
First Median cell	(3.3−)3.7−4.5(−4.8)	(3.9−)4.4−5.2(−5.4)	(4−)4.4−5.4(−6)
First Median cell x̅ ± SD	4.1 ± 0.4	4.8 ± 0.4	4.9 ± 0.5
Second Median cell	(3.3−)3.6−4.3(−4.5)	(4.2−)4.4−4.9(−5.5)	(3.8−)4.7−5.6(−6.1)
Second Median cell x̅ ± SD	3.9 ± 0.4	4.6 ± 0.3	5.2 ± 0.4
Third Median cell	(3.4−)3.8−4.4(−4.6)	(4.3−)4.6−5.2(−5.4)	(4.6−)4.9−5.5(−5.9)
Third Median cell x̅ ± SD	4.1 ± 0.3	4.9 ± 0.3	5.2 ± 0.3
Median cell length	(10.3−)11.5−12.7(−13.3)	(13.3−)13.7−15.1(−16.1)	(12.5−)14.3−16.3(−17.3)
Median cell length x̅ ± SD	12.1 ± 0.6	14.4 ± 0.7	15.3 ± 1
Apical cell	(3.2−)3.7−4.6(−4.9)	(3.3−)3.8−4.4(−4.7)	(4−)4.6−5.3(−5.8)
Apical cell x̅ ± SD	4.2 ± 0.5	4.1 ± 0.3	5 ± 0.4
Apical Appendage	(13.6−)17.7−28.3(−37.8)	(8.6−)10.3−15.3(−19.6)	(15.9−)20.4−26.8(−32)
Apical Appendage x̅ ± SD	23.0 ± 5.3	12.8 ± 2.5	23.6 ± 3.2
Basal appendage	(3.6−)4.9−8.0(−9.9)	(4.4−)5.7−8.6(−10.3)	(4.9−)5.8−9.4(−14.6)
Basal appendage x̅ ± SD	6.4 ± 1.6	7.2 ± 1.5	7.6 ± 1.8

## Sheet: Table S2
Table S2. GenBank accession numbers of Pestalotiopsis isolates included in the multi-locus sequence analysis
Taxon	Isolates	Host/Substrate/Habitat	Geographical origin	GenBank accession number
				ITS	tub2	tef1-α
Neopestalotiopsis protearum	CBS 114178*	Leucospermum cuneiforme	Zimbabwe	JN712498	KM199463	KM199542
Pestalotiopsis abietis	CFCC 53011*	Abies fargesii	China	MK397013	MK622280	MK622277
Pestalotiopsis adusta	ICMP 6088*	On refrigerator door	Fiji	JX399006	JX399037	JX399070
Pestalotiopsis aggestorum	LC6301*	Camellia sinensis	China	KX895015	KX895348	KX895234
Pestalotiopsis anacardiacearum	IFRDCC 2397*	Mangifera indica	China	KC247154	KC247155	KC247156
	FY10-12	Mangifera indica	China	MK228990	MK360931	MK512484
Pestalotiopsis anhuiensis	CFCC 54791*	Cyclobalanopsis glauca	China	ON007028	ON005056	ON005045
Pestalotiopsis appendiculata	CGMCC 3.23550*	Rhododendron decorum	China	OP082431	OP185516	OP185509
Pestalotiopsis arceuthobii	CBS 433.65	Arceuthobium campylopodum f. abietinum	USA	MH554046	MH554722	MH554481
	CBS 434.65*	Arceuthobium campylopodum f. tsugense	USA	KM199341	KM199427	KM199516
Pestalotiopsis arengae	CBS 331.92*	Arenga undulatifolia	Singapore	KM199340	KM199426	KM199515
	MFTU12	Elaeis oleifera × Elaeis guineensis	Colombia	MT952584	MT957914	MT957939
Pestalotiopsis australasiae	CBS 114126*	Knightia sp.	New Zealand	KM199297	KM199409	KM199499
Pestalotiopsis australis	CBS 114193*	Grevillea sp.	Australia	KM199332	KM199383	KM199475
	MEAN 1096	Pinus pinea	Portugal	MT374684	MT374709	MT374696
Pestalotiopsis biciliata	CBS 124463*	Platanus × hispanica	Slovakia	KM199308	KM199399	KM199505
Pestalotiopsis brachiata	LC2988*	Camellia sp.	China	KX894933	KX895265	KX895150
	LC8188	Camellia sp.	China	KY464142	KY464162	KY464152
Pestalotiopsis brassicae	CBS 170.26*	Brassica napus	New Zealand	KM199379	NA	KM199558
Pestalotiopsis camelliae	MFLUCC 12-0277*	Camellia japonica	China	JX399010	JX399041	JX399074
	NTUCC 18-001 = BCRC FU31443	Camellia sinensis	Taiwan	MT322016	MT321818	MT321917
Pestalotiopsis camelliae-oleiferae	CSUFTCC 08*	Camellia oleifera	China	OK493593	OK562368	OK507963
Pestalotiopsis cangshanensis	CGMCC 3.23544*	Rhododendron delavayi	China	OP082426	OP185517	OP185510
Pestalotiopsis castanopsidis	CFCC 54430*	Castanopsis lamontii	China	OK339732	OK358508	OK358493
	CFCC 54384	Castanopsis hystrix	China	OK339734	OK358510	OK358495
Pestalotiopsis chiaroscuro	BRIP 72970*	Sporobolus natalensis	Australia	OK422510	OK423752	OK423753
Pestalotiopsis chamaeropis	CBS 186.71*	Chamaerops humilis	Italy	KM199326	KM199391	KM199473
	LC3609	Camellia sp.	China	KX894989	KX895320	KX895206
	NTUPPMCC 21-054	Ophocordyceps sp.	Taiwan	OR125062	OR126308	OR126315
Pestalotiopsis changjiangensis	CFCC 54314*	Castanopsis tonkinensis	China	OK339739	OK358515	OK358500
	CFCC 52803	Cyclobalanopsis austrocochinchinensis	China	OK339741	OK358517	OK358502
Pestalotiopsis chinensis	MFLUCC 12-0273*	Dead plant material	China	JX398995	NA	NA
Pestalotiopsis clavata	MFLUCC 12-0268*	Buxus sp.	China	NR120182	JX399025	JX399056
Pestalotiopsis colombiensis	CBS 118553*	Eucalyptus eurograndis	Colombia	KM199307	KM199421	KM199488
Pestalotiopsis cyclobalanopsidis	CFCC 54328*	Cyclobalanopsis glauca	China	OK339735	OK358511	OK358496
	CFCC 55891	Cyclobalanopsis glauca	China	OK339736	OK358512	OK358497
Pestalotiopsis daliensis	CGMCC 3.23548*	Rhododendron decorum	China	OP082429	OP185518	OP185511
Pestalotiopsis dianellae	CBS 143421*	Dianella sp.	Australia	NR156664	MG386164	NA
Pestalotiopsis digitalis	ICMP 5434*	Digitalis purpurea	New Zealand	KP781879	KP781883	NA
Pestalotiopsis dilucida	LC3232*	Camellia sinensis	China	KX894961	KX895293	KX895178
	LC8184	Camellia sinensis	China	KY464138	KY464158	KY464148
Pestalotiopsis diploclisiae	CBS 115587*	Diploclisia glaucescens	Hong Kong	KM199320	KM199419	KM199486
Pestalotiopsis diversiseta	MFLUCC 12-0287*	Rhododendron sp.	China	NR120187	JX399040	JX399073
Pestalotiopsis doitungensis	MFLUCC 14-0090*	Dendrobium sp.	Thailand	MK993573	MK975836	MK975831
Pestalotiopsis disseminata	CBS 118552	Eucalyptus botryoides	New Zealand	MH553986	MH554652	MH554410
Pestalotiopsis dracaenae	HGUP 4037*	Dracaena fragrans	China	MT596515	MT598645	MT598644
	MFLU 19-2757	Celtis formosana	Taiwan	MW114334	NA	MW192201
Pestalotiopsis dracaenicola	MFLUCC 18-0913*	Dracaena sp.	Thailand	MN962731	MN962733	MN962732
Pestalotiopsis dracontomelonis	MFLUCC 10-0149*	Dracontomelon dao	Thailand	NR168755	NA	KP781880
	MFLUCC 22-0122	Podocarpus sp.	Thailand	NA	OP762672	OP753375
Pestalotiopsis eleutherococci	HMJAU 60189*	Eleutherococcus brachypus	China	NR182556	NA	NA
	HMJAU 60190	Eleutherococcus brachypus	China	OL996127	OL898722	NA
Pestalotiopsis endophytica	GUCC 21539	Populus tomentosa	China	MZ477294	MZ868299	MZ868343
	MFLUCC 18-0932*	Magnolia garrettii	Thailand	NR172439	NA	MW417119
Pestalotiopsis ericacearum	IFRDCC 2439*	Rhododendron delavayi	China	KC537807	KC537821	KC537814
Pestalotiopsis etonensis	BRIP 66615*	Sporobolus jacquemontii	Australia	MK966339	MK977634	MK977635
Pestalotiopsis formosana	NCYU 19-0353	Morus australis	Taiwan	MW114335	MW148260	MW192202
	NTUCC 17-009*	Dead grass (Poaceae)	Taiwan	MH809381	MH809385	MH809389
	NTUCC 17-010 = BCRC FU31632	Dead grass (Poaceae)	Taiwan	MH809382	MH809386	MH809390
	NTUPPMCC 21-056	Ophocordyceps sp.	Taiwan	OR125064	OR126310	OR126317
Pestalotiopsis nanningensis	CSUFTCC 10*	Camellia oleifera	China	OK493596	OK562371	OK507966
Pestalotiopsis furcata	MFLUCC 12-0054*	Camellia sinensis	Thailand	NR120087	JQ683708	JQ683740
	LC6691	Camellia sinensis	China	KX895030	KX895363	KX895248
Pestalotiopsis foliicola	CFCC 54440*	Castanopsis faberi	China	ON007029	ON005057	ON005046
Pestalotiopsis fusoidea	CGMCC 3.23545*	Rhododendron delavayi	China	OP082427	OP185519	OP185512
Pestalotiopsis gibbosa	IFRD 411-014	Gaultheria forrestii	China	KC537805	KC537819	KC537812
	NOF 3175*	Gaultheria shallon	Canada	LC311589	LC311590	LC311591
Pestalotiopsis grevilleae	CBS 114127*	Grevillea sp.	Australia	KM199300	KM199407	KM199504
Pestalotiopsis guangxiensis	CFCC 54308*	Quercus griffithii	China	OK339737	OK358513	OK358498
Pestalotiopsis guizhouensis	CFCC 54803*	Cyclobalanopsis glauca	China	ON007035	ON005063	ON005052
Pestalotiopsis guangdongensis	ZHKUCC 22-0016*	Arenga pinnata	China	ON180762	ON221548	ON221520
	ZHKUCC 22-0017	Arenga pinnata	China	ON180763	ON221549	ON221521
Pestalotiopsis hainanensis	CNU060362	Pinus densiflora	Korea	GQ869902	GQ869905	NA
	PSHI2004Endo166*	Podocarpus macrophyllus	China	DQ334863	DQ137861	NA
Pestalotiopsis hawaiiensis	CBS 114491*	Leucospermum sp.	USA	KM199339	KM199428	KM199514
Pestalotiopsis hispanica	CBS 115391*	Protea sp. 'Susara'	Spain	NR161080	MH554640	MH554399
	LS-1	Cryptomeria japonica	China	OL441090	OL448307	OL448308
	NTUPPMCC 18-162	Ophocordyceps sp.	Taiwan	OR125059	OR126305	OR126312
Pestalotiopsis hollandica	CBS 265.33*	Sciadopitys verticillata	Netherlands	KM199328	KM199388	KM199481
Pestalotiopsis humicola	CBS 336.97*	Soil	Papua New Guinea	KM199317	KM199420	KM199484
Pestalotiopsis hunanensis	CSUFTCC 15*	Camellia oleifera	China	OK493599	OK562374	OK507969
Pestalotiopsis hydei	MFLUCC 20-0135*	Litsea petiolate	Thailand	MW266063	MW251112	MW251113
Pestalotiopsis iberica	CAA 1004*	Pinus radiata	Spain	MW732248	MW759035	MW759038
Pestalotiopsis inflexa	MFLUCC 12-0270*	Unidentified tree	China	NR111789	JX399039	JX399072
Pestalotiopsis intermedia	MFLUCC 12-0259*	Unidentified tree	China	JX398993	JX399028	JX399059
Pestalotiopsis italiana	MFLUCC 12-0657*	Cupressus glabra	Italy	KP781878	KP781882	KP781881
Pestalotiopsis jesteri	CBS 109350*	Fragraea bodenii	Papua New Guinea	KM199380	KM199468	NA
Pestalotiopsis aff. jesteri	WPF-54	Pinus strobus	USA	KT000164	NA	NA
	WPF-55-12G	Pinus strobus	USA	KT000165	NA	NA
Pestalotiopsis jiangxiensis	LC4399*	Camellia sp.	China	KX895009	KX895341	KX895227
Pestalotiopsis jinchanghensis	LC6636*	Camellia sinensis	China	KX895028	KX895361	KX895247
Pestalotiopsis kaki	KNU-PT-1804*	Diospyros kaki	Korea	LC552953	LC552954	LC553555
Pestalotiopsis kandelicola	NCYUCC 19-0354	Kandelia obovata (syn. K. candel)	Taiwan	MT560723	MT563100	MT563102
Pestalotiopsis kenyana	CBS 442.67*	Coffea sp.	Kenya	KM199302	KM199395	KM199502
Pestalotiopsis knightiae	CBS 114138*	Knightia sp.	New Zealand	KM199310	KM199408	KM199497
Pestalotiopsis krabiensis	MFLUCC 16-0260*	Pandanus sp.	Thailand	NR168199	MH412722	MH388395
Pestalotiopsis kunmingensis	PSHI2002Endo766*	Podocarpus macrophyllus	China	AY373376	DQ333576	NA
Pestalotiopsis leucadendri	CBS 121417*	Leucadendron sp.	South Africa	MH553987	MH554654	MH554412
Pestalotiopsis licualacola	HGUP 4057*	Licuala grandis	China	KC492509	KC481683	KC481684
Pestalotiopsis lijiangensis	CFCC 50738*	Castanopsis carlesii var. spinulosa	China	KU860520	NA	NA
	CFCC 50739	Castanopsis carlesii var. spinulosa	China	MH880834	NA	NA
Pestalotiopsis linearis	MFLUCC 12-0271*	Trachelospermum sp.	China	NR120183	JX399027	JX399058
Pestalotiopsis lithocarpi	CFCC 55100*	Lithocarpus chiungchungensis	China	OK339742	OK358518	OK358503
	CFCC 55893	Lithocarpus chiungchungensis	China	OK339743	OK358519	OK358504
Pestalotiopsis lushanensis	LC4344*	Camellia sp.	China	KX895005	KX895337	KX895223
Pestalotiopsis macadamiae	BRIP 63738b*	Macadamia integrifolia	Australia	KX186588	KX186680	KX186621
Pestalotiopsis malayana	CBS 102220*	Macaranga triloba	Malaysia	KM199306	KM199411	KM199482
Pestalotiopsis manyueyuanani	NTUPPMCC 18-165*	Ophocordyceps sp.	Taiwan	OR125060	OR126306	OR126313
	NTUPPMCC 22-012	Ophocordyceps sp.	Taiwan	OR125061	OR126307	OR126314
Pestalotiopsis menhaiensis	CGMCC 3.18250*	Camellia sinensis	China	KU252272	KU252488	KU252401
Pestalotiopsis monochaeta	CBS 144.97*	Quercus robur	Netherlands	NR147554	KM199386	KM199479
Pestalotiopsis montellica	MFLUCC 12-0279	Dead plant material	China	JX399012	JX399043	JX399076
Pestalotiopsis nanjingensis	CSUFTCC 16*	Camellia oleifera	China	OK493602	OK562377	OK507972
Pestalotiopsis neolitseae	MFLU 18-2536	Morus australis	Taiwan	MW114336	MW148261	MW192203
	NTUCC 17-011*	Neolitsea villosa	Taiwan	MH809383	MH809387	MH809391
Pestalotiopsis novae-hollandiae	CBS 130973*	Banksia grandis	Australia	NR147557	KM199425	KM199511
Pestalotiopsis oryzae	CBS 353.69*	Oryza sativa	Denmark	KM199299	KM199398	KM199496
Pestalotiopsis pallidotheae	MAFF 240993*	Pieris japonica	Japan	NR111022	LC311584	LC311585
Pestalotiopsis pandanicola	MFLUCC 16-0255*	Pandanus sp.	Thailand	MH388361	MH412723	MH388396
Pestalotiopsis papuana	CBS 331.96*	Coastal soil	Papua New Guinea	KM199321	KM199413	KM199491
	MFLU 19-2764	Celtis formosana	Taiwan	MW114337	MW296942	MW192204
Pestalotiopsis parva	CBS 265.37	Delonix regia	Unknown	KM199312	KM199404	KM199508
Pestalotiopsis photinicola	GZCC 16-0028*	Photinia serrulata	China	KY092404	KY047663	KY047662
Pestalotiopsis portugallica	CBS 393.48*	Unknown	Portugal	KM199335	KM199422	KM199510
	NCYU 19-0352	Ficus septica	Taiwan	MW114339	MW148263	MW192206
Pestalotiopsis pini	MEAN 1092*	Pinus pinea	Portugal	MT374680	MT374705	MT374693
	CBS 127.80	Pinus radiata	Chile	MH553995	MH554664	MH554422
Pestalotiopsis pinicola	KUMCC 19-0183*	Pinus armandii	China	MN412636	MN417507	MN417509
Pestalotiopsis rhizophorae	MFLUCC 17-0416*	Rhizophora apiculata	Thailand	MK764283	MK764349	MK764327
Pestalotiopsis rhododendri	IFRDCC 2399*	Rhododendron sinogrande	China	KC537804	KC537818	KC537811
Pestalotiopsis rhodomyrtus	HGUP 4230*	Rhodomyrtus tomentosa	China	KF412648	KF412642	KF412645
Pestalotiopsis rosea	MFLUCC 12-0258*	Pinus sp.	China	JX399005	JX399036	JX399069
Pestalotiopsis rosarioides	CGMCC 3.23549*	Rhododendron decorum	China	OP082430	OP185520	OP185513
Pestalotiopsis sabal	ZHKUCC 22-0031	Sabal mexicana	China	ON180769	ON221555	ON221527
	ZHKUCC 22-0035*	Sabal mexicana	China	ON180775	ON221561	ON221533
Pestalotiopsis scoparia	CBS 176.25*	Chamaecyparis sp.	Unknown	KM199330	KM199393	KM199478
	CBS 296.58	Rootstock of Picea sp.	Netherlands	MH554026	MH554703	MH554461
Pestalotiopsis sequoiae	MFLUCC 13-0399*	Sequoia sempervirens	Italy	KX572339	NA	NA
Pestalotiopsis shaanxiensis	CFCC 54958*	Quercus variabilis	China	ON007026	ON005054	ON005043
Pestalotiopsis silvicola	CFCC 55296*	Cyclobalanopsis kerrii	China	ON007032	ON005060	ON005049
Pestalotiopsis shoreae	MFLUCC 12-0314*	Dead wing of seed of Shorea obtuse	Thailand	KJ503811	KJ503814	KJ503817
Pestalotiopsis sichuanensis	CGMCC 3.18244*	Camellia sinensis 'Mingshan131'	China	KX146689	KX146807	KX146748
Pestalotiopsis spathulata	CBS 356.86*	Gevuina avellana	Chile	KM199338	KM199423	KM199513
Pestalotiopsis spathuliappendiculata	CBS 144035*	Phoenix canariensis	Australia	MH554172	MH554845	MH554607
Pestalotiopsis suae	CGMCC 3.23546*	Rhododendron delavayi	China	OP082428	OP185521	OP185514
Pestalotiopsis telopeae	CBS 114161*	Telopea sp.	Australia	KM199296	KM199403	KM199500
Pestalotiopsis terricola	CBS 141.69*	Pacific Islands soil	Tahiti	NR161084	MH554680	MH554438
Pestalotiopsis thailandica	MFLUCC 17-1616*	Rhizophora apiculata	Thailand	NR164471	MK764352	MK764330
Pestalotiopsis trachycarpicola	IFRDCC 2440*	Trachycarpus fortunei	China	NR120109	JQ845945	JQ845946
	MFLU 18-2524	Celtis formosana	Taiwan	MW114340	MW148264	MW192207
	NTUCC 18-004 = BCRC FU31445	Camellia sinensis	Taiwan	MT322019	MT321821	MT321920
	NTUPPMCC 18-160	Ophocordyceps sp.	Taiwan	OR125058	OR126304	OR126311
	NTUPPMCC 21-055	Ophocordyceps sp.	Taiwan	OR125063	OR126309	OR126316
Pestalotiopsis tumida	CFCC 55158*	Rosa chinensis	China	OK560610	OM158174	OL814524
Pestalotiopsis unicolor	MFLUCC 120275	Dead plant material	China	JX398998	JX399029	JX399063
	MFLUCC 12-0276*	Rhododendron sp.	China	JX398999	JX399030	NA
Pestalotiopsis verruculosa	MFLUCC 12-0274*	Rhododendron sp.	China	NR120185	NA	JX399061
Pestalotiopsis yanglingensis	LC4553*	Camellia sinensis	China	KX895012	KX895345	KX895231
	NTUCC 18-005 = BCRC FU31446	Camellia sinensis	Taiwan	MT322020	MT321822	MT321921
Pestalotiopsis yunnanensis	HMAS 96359*	Podocarpus macrophyllus	China	AY373375	NA	NA
	PSHI2002Endo8171	Podocarpus macrophyllus	China	AY526872	NA	NA
Notes: *, type strain; NA, unavailable

## Sheet: Table S3
Table S3. GenBank accession numbers of Neopestalotiopsis isolates included in the multi-locus sequence analysis
Taxon	Isolates	Host/Substrate/Habitat	Geographical origin	GenBank accession number
				ITS	tub2	tef1-α
Neopestalotiopsis acrostichi	MFLUCC 17-1754*	Acrostichum aureum	Thailand	MK764272	MK764338	MK764316
Neopestalotiopsis acrostichi	MFLUCC 17-1755	Acrostichum aureum	Thailand	MK764273	MK764339	MK764317
Neopestalotiopsis alpapicalis	MFLUCC 17-2544*	Rhizophora mucronata	Thailand	MK357772	MK463545	MK463547
Neopestalotiopsis aotearoa	CBS 367.54*	Canvas	New Zealand	NR163673	KM199454	KM199526
Neopestalotiopsis asiatica	MFLUCC 12-0286*	Unidentified tree	China	JX398983	JX399018	JX399049
Neopestalotiopsis australis	CBS 114159*	Telopea sp.	Australia	KM199348	KM199432	KM199537
Neopestalotiopsis brachiata	MFLUCC 17-1555*	Rhizophora apiculata	Thailand	MK764274	MK764340	MK764318
Neopestalotiopsis brasiliensis	COAD 2166*	Psidium guajava	Brazil	MG686469	MG692400	MG692402
Neopestalotiopsis brasiliensis	HGUP 191004	Rosa roxburghii	China	MZ724916	MZ724121	NA
Neopestalotiopsis camelliae-oleiferae	CSUFTCC 81*	Camellia oleifera	China	OK493585	OK562360	OK507955
Neopestalotiopsis camelliae-oleiferae	CSUFTCC 82	Camellia oleifera	China	OK493586	OK562361	OK507956
Neopestalotiopsis cavernicola	KUMCC 20-0269*	Surface of rocks (in cave)	China	MW545802	MW557596	MW550735
Neopestalotiopsis cavernicola	KUMCC 20-0332	Surface of rocks (in cave)	China	MW581238	MW590328	MW590327
Neopestalotiopsis chiangmaiensis	MFLUCC 18-0113*	Pandanus sp.	Thailand	NA	MH412725	MH388404
Neopestalotiopsis chiangmaiensis	MFLUCC 19-0048	Magnolia liliifera	China	MW248391	NA	MW259070
Neopestalotiopsis chrysea	MFLUCC 12-0261*	Dead plant materials	China	JX398985	JX399020	JX399051
Neopestalotiopsis chrysea	MFLUCC 12-0262	Dead plant materials	China	JX398986	JX399021	JX399052
Neopestalotiopsis clavispora	MFLUCC 12-0280	Magnolia sp.	China	JX398978	JX399013	JX399044
Neopestalotiopsis clavispora	MFLUCC 12-0281*	Magnolia sp.	China	JX398979	JX399014	JX399045
Neopestalotiopsis cocoës	MFLUCC 15-0152*	Cocos nucifera	Thailand	NR156312	NA	KX789689
Neopestalotiopsis coffeae-arabicae	HGUP 4015	Coffea arabica	China	KF412647	KF412641	KF412644
Neopestalotiopsis coffeae-arabicae	HGUP 4019*	Coffea arabica	China	KF412649	KF412643	KF412646
Neopestalotiopsis cubana	CBS 600.96*	Leaf litter	Cuba	KM199347	KM199438	KM199521
Neopestalotiopsis cubana	UMS01	Ixora chinensis	Malaysia	OM320626	OM339539	OM339540
Neopestalotiopsis dendrobii	MFLUCC 14-0099	Dendrobium cariniferum	Thailand	MK993570	MK975834	MK975828
Neopestalotiopsis dendrobii	MFLUCC 14-0106*	Dendrobium cariniferum	Thailand	MK993571	MK975835	MK975829
Neopestalotiopsis drenthii	BRIP 72263a	Macadamia integrifolia	Australia	MZ303786	MZ312679	MZ344171
Neopestalotiopsis drenthii	BRIP 72264a*	Macadamia integrifolia	Australia	MZ303787	MZ312680	MZ344172
Neopestalotiopsis egyptiaca	CBS 140162*	Mangifera indica	Egypt	KP943747	KP943746	KP943748
Neopestalotiopsis ellipsospora	MFLUCC 12-0283*	Dead plant materials	China	JX398980	JX399016	JX399047
Neopestalotiopsis ellipsospora	MFLUCC 12-0284	Dead plant materials	Thailand	JX398981	JX399015	JX399046
Neopestalotiopsis eucalypticola	CBS 264.37*	Eucalyptus globulus	Unknown	NR163670	KM199431	KM199551
Neopestalotiopsis eucalyptorum	CBS 147684*	Eucalyptus globulus	Portugal	MW794108	MW802841	MW805397
Neopestalotiopsis eucalyptorum	CBS 147685	Eucalyptus globulus	Portugal	MW794098	MW802831	MW805398
Neopestalotiopsis foedans	CGMCC 3.9123*	Mangrove plant	China	JX398987	JX399022	JX399053
Neopestalotiopsis foedans	CGMCC 3.9178	Neodypsis decaryi	China	JX398989	JX399024	JX399055
Neopestalotiopsis foedans	CGMCC 3.9202	Calliandra sp.	China	JX398988	JX399023	JX399054
Neopestalotiopsis formicarum	CBS 115.83	Plant debris	Cuba	KM199344	KM199444	KM199519
Neopestalotiopsis formicarum	CBS 362.72*	Dead Formicidae (ant)	Ghana	KM199358	KM199455	KM199517
Neopestalotiopsis guajavae	FMB 0026*	Psidium guajava	Pakistan	MF783085	MH460871	MH460868
Neopestalotiopsis guajavae	FMB 0027	Psidium guajava	Pakistan	MF783084	MH460872	MH460869
Neopestalotiopsis guajavicola	FMB 0129*	Psidium guajava	Pakistan	MH209245	MH460873	MH460870
Neopestalotiopsis hadrolaeliae	VIC 47180*	Hadrolaelia jongheana	Brasil	MK454709	MK465120	MK465122
Neopestalotiopsis haikouensis	SAUCC 212271*	Ilex chinensis	China	OK087294	OK104870	OK104877
Neopestalotiopsis haikouensis	SAUCC 212272	Ilex chinensis	China	OK087295	OK104871	OK104878
Neopestalotiopsis hispanica	CBS 147686*	Eucalyptus globulus	Portugal	MW794107	MW802840	MW805399
Neopestalotiopsis honoluluana	CBS 111535	Telopea sp.	USA	KM199363	KM199461	KM199546
Neopestalotiopsis honoluluana	CBS 114495*	Telopea sp.	USA	KM199364	KM199457	KM199548
Neopestalotiopsis hydeana	MFLUCC 20-0132*	Artocarpus heterophyllus	Thailand	MW266069	MW251119	MW251129
Neopestalotiopsis hydeana	MFLUCC 20-0136	Pteridophyte	Thailand	MW266066	MW251116	MW251126
Neopestalotiopsis iberica	CBS 147688*	Eucalyptus globulus	Portugal	MW794111	MW802844	MW805402
Neopestalotiopsis iberica	CBS 147689	Eucalyptus globulus	Spain	MW794114	MW802847	MW805403
Neopestalotiopsis iranensis	CBS 137767	Fragaria × ananassa	Iran	KM074045	KM074056	KM074053
Neopestalotiopsis iranensis	CBS 137768*	Fragaria × ananassa	Iran	KM074048	KM074057	KM074051
Neopestalotiopsis javaensis	CBS 257.31*	Cocos nucifera	Indonesia	KM199357	KM199437	KM199543
Neopestalotiopsis longiappendiculata	MEAN 1315*	Eucalyptus globulus	Portugal	MW794112	MW802845	MW805404
Neopestalotiopsis longiappendiculata	MEAN 1316	Eucalyptus globulus	Portugal	MW794103	MW802836	MW805405
Neopestalotiopsis lusitanica	CBS 147692*	Eucalyptus globulus	Portugal	MW794110	MW802843	MW805406
Neopestalotiopsis lusitanica	MEAN 1318	Eucalyptus globulus	Portugal	MW794093	MW802826	MW805407
Neopestalotiopsis keteleeriae	MFLUCC 13-0915*	Keteleeria pubescens	China	KJ023087	KJ023088	KJ023089
Neopestalotiopsis macadamiae	BRIP 63737c*	Macadamia sp.	Australia	KX186604	KX186654	KX186627
Neopestalotiopsis macadamiae	BRIP 63748a	Macadamia sp.	Australia	KX186612	KX186663	KX186636
Neopestalotiopsis maddoxii	BRIP 72266a*	Macadamia integrifolia	Australia	MZ303782	MZ312675	MZ344167
Neopestalotiopsis maddoxii	BRIP 72272a	Macadamia integrifolia	Australia	MZ303783	MZ312676	MZ344168
Neopestalotiopsis maddoxii	BRIP 72284a	Macadamia integrifolia	Australia	MZ303785	MZ312678	MZ344170
Neopestalotiopsis magna	MFLUCC 12-0652*	Pteridium sp.	France	KF582795	KF582793	KF582791
Neopestalotiopsis mesopotamica	CBS 299.74	Eucalyptus sp.	Turkey	KM199361	KM199435	KM199541
Neopestalotiopsis mesopotamica	CBS 336.86*	Pinus brutia	Iraq	KM199362	KM199441	KM199555
Neopestalotiopsis musae	MFLUCC 15-0776*	Musa sp.	Thailand	NR156311	KX789686	KX789685
Neopestalotiopsis musae	MM3-2z9A	Musa sp.	China	MW959799	MZ288737	MZ417508
Neopestalotiopsis musae	MM3-2z9C	Musa sp.	China	MW959801	MZ288739	MZ417510
Neopestalotiopsis natalensis	CBS 138.41*	Acacia mollissima	South Africa	NR156288	KM199466	KM199552
Neopestalotiopsis nebuloides	BRIP 66617*	Sporobolus elongatus	Australia	MK966338	MK977632	MK977633
Neopestalotiopsis nebuloides	BRIP 70567	Sporobolus elongatus	Australia	OM417295	ON995131	ON624201
Neopestalotiopsis olumideae	BRIP 72273a*	Macadamia integrifolia	Australia	MZ303790	MZ312683	MZ344175
Neopestalotiopsis olumideae	BRIP 72283a	Macadamia integrifolia	Australia	MZ303791	MZ312684	MZ344176
Neopestalotiopsis pandanicola	MFLUCC 17-2261*	Pandanus sp.	China	NA	MH412720	MH388389
Neopestalotiopsis pernambucana	UFPE-URM 7148*	Vismia guianensis	Brazil	KJ792466	NA	KU306739
Neopestalotiopsis perukae	FMB 0127*	Psidium guajava	Pakistan	MH209077	MH460876	MH523647
Neopestalotiopsis perukae	FMB 0130	Psidium guajava	Pakistan	MH208973	MH477871	MH523648
Neopestalotiopsis petila	MFLUCC 17-1737*	Rhizophora mucronata	Thailand	MK764275	MK764341	MK764319
Neopestalotiopsis petila	MFLUCC 17-1738	Rhizophora mucronata	Thailand	MK764276	MK764342	MK764320
Neopestalotiopsis phangngaensis	MFLUCC 18-0119*	Pandanus sp.	Thailand	MH388354	MH412721	MH388390
Neopestalotiopsis piceana	CBS 394.48*	Picea sp.	UK	KM199368	KM199453	KM199527
Neopestalotiopsis piceana	SAUCC 210112	Ficus microcarpa	China	OK149224	OK206434	OK206436
Neopestalotiopsis protearum	CBS 114178*	Leucospermum cuneiforme 'Sunbird'	Zimbabwe	JN712498	KM199463	KM199542
Neopestalotiopsis protearum	CBS 111506	Leucospermum cuneiforme	Zimbabwe	MH553959	MH554618	MH554377
Neopestalotiopsis psidii	FMB 0028*	Psidium guajava	Pakistan	MF783082	MH477870	MH460874
Neopestalotiopsis rhapidis	GUCC 21501*	Rhapis excelsa	China	MW931620	MW980441	MW980442
Neopestalotiopsis rhizophorae	MFLUCC 17-1551*	Rhizophora mucronata	Thailand	MK764277	MK764343	MK764321
Neopestalotiopsis rhododendri	GUCC 21504	Rhododendron simsii	China	MW979577	MW980443	MW980444
Neopestalotiopsis rhododendri	GUCC 21505*	Rhododendron simsii	China	MW979576	MW980445	MW980446
Neopestalotiopsis rosae	CBS 101057*	Rosa sp.	New Zealand	KM199359	KM199429	KM199523
Neopestalotiopsis rosae	ML1664	Fragaria × ananassa	Taiwan	MT469940	MT469943	MT469946
Neopestalotiopsis rosicola	CFCC 51992*	Rosa chinensis	China	KY885239	KY885245	KY885243
Neopestalotiopsis rosicola	CFCC 51993	Rosa chinensis	China	KY885240	KY885246	KY885244
Neopestalotiopsis samarangensis	MFLUCC 12-0233*	Syzygium samarangense	Thailand	NR120125	JQ968610	JQ968611
Neopestalotiopsis saprophytica	GD22-1	Mangifera indica	China	MK228998	MK360939	MK512492
Neopestalotiopsis saprophytica	MFLUCC 12-0282*	Magnolia sp.	China	JX398982	JX399017	JX399048
Neopestalotiopsis scalabiensis	CAA1029*	Vaccinium corymbosum	Portugal	MW969748	MW934611	MW959100
Neopestalotiopsis sichuanensis	CFCC 54338*	Castanea mollissima	China	MW166231	MW218524	MW199750
Neopestalotiopsis sichuanensis	SM15-1C	Castanea mollissima	China	MW166232	MW218525	MW199751
Neopestalotiopsis siciliana	AC46*	Persea americana	Italy	ON117813	ON209162	ON107273
Neopestalotiopsis siciliana	TAP18N016	Eriobotrya japonica	Japan	LC427168	LC427169	LC427170
Neopestalotiopsis sonneratae	MFLUCC 17-1744*	Sonneronata alba	Thailand	MK764279	MK764345	MK764323
Neopestalotiopsis steyaertii	IMI 192475*	Eucalyptus viminalis	Australia	KF582796	KF582794	KF582792
Neopestalotiopsis surinamensis	CBS 450.74*	Soil under Elaeis guineensis	Suriname	KM199351	KM199465	KM199518
Neopestalotiopsis thailandica	MFLUCC 17-1730*	Rhizophora mucronata	Thailand	MK764281	MK764347	MK764325
Neopestalotiopsis thailandica	MFLUCC 17-1731	Rhizophora mucronata	Thailand	MK764282	MK764348	MK764326
Neopestalotiopsis umbrinospora	MFLUCC 12-0285*	Unidentified plant	China	JX398984	JX399019	JX399050
Neopestalotiopsis vaccinii	CAA1059*	Vaccinium corymbosum	Portugal	MW969747	MW934610	MW959099
Neopestalotiopsis vacciniicola	CAA1054	Vaccinium corymbosum	Portugal	MW969750	MW934613	MW959102
Neopestalotiopsis vacciniicola	CAA1055*	Vaccinium corymbosum	Portugal	MW969751	MW934614	MW959103
Neopestalotiopsis vheenae	BRIP 72293a*	Macadamia integrifolia	Australia	MZ303792	MZ312685	MZ344177
Neopestalotiopsis vheenae	BRIP 70210	Macadamia integrifolia	Australia	MN114212	MN114214	MN114213
Neopestalotiopsis vitis	MFLUCC15-1265*	Vitis vinifera 'Summer Black'	China	KU140694	KU140685	KU140676
Neopestalotiopsis vitis	MFLUCC 15-1270	Vitis vinifera 'Kyoho'	China	KU140699	KU140690	KU140681
Neopestalotiopsis zakeelii	BRIP 72271a	Macadamia integrifolia	Australia	MZ303788	MZ312681	MZ344173
Neopestalotiopsis zakeelii	BRIP 72282a*	Macadamia integrifolia	Australia	MZ303789	MZ312682	MZ344174
Neopestalotiopsis zimbabwana	CBS 111495*	Leucospermum cunciforme 'Sunbird'	Zimbabwe	JX556231	KM199456	KM199545
Neopestalotiopsis zimbabwana	MEAN 1329	Eucalyptus globulus	Portugal	MW794095	MW802828	MW805418
Neopestalotiopsis sp.	BPca2	Psidium guajava	Colombia	KR493559	KR493666	KR493627
Neopestalotiopsis sp.	BPpa2	Psidium guajava	Colombia	KR493555	KR493668	KR493623
Neopestalotiopsis sp.	NTUCC 18-071	Camellia sinensis	Tawian	MT322092	MT321894	MT321993
Neopestalotiopsis sp.	NTUCC 18-072 = BCRC FU31453	Camellia sinensis	Tawian	MT322093	MT321895	MT321994
Neopestalotiopsis sp.	NTUCC 18-073	Camellia sinensis	Tawian	MT322094	MT321896	MT321995
Neopestalotiopsis sp.	NTUCC 18-074	Camellia sinensis	Tawian	MT322095	MT321897	MT321996
Neopestalotiopsis sp.	NTUCC 18-075 = BCRC FU31454	Camellia sinensis	Tawian	MT322096	MT321898	MT321997
Neopestalotiopsis sp.	NTUCC 18-076	Camellia sinensis	Tawian	MT322097	MT321899	MT321998
Neopestalotiopsis sp.	NTUCC 18-077	Camellia sinensis	Tawian	MT322098	MT321900	MT321999
Neopestalotiopsis sp.	NTUCC 18-078	Camellia sinensis	Tawian	MT322099	MT321901	MT322000
Neopestalotiopsis sp.	NTUCC 18-079	Camellia sinensis	Tawian	MT322100	MT321902	MT322001
Neopestalotiopsis sp.	NTUCC 18-080	Camellia sinensis	Tawian	MT322101	MT321903	MT322002
Neopestalotiopsis sp.	NTUCC 18-081 = BCRC FU31602	Camellia sinensis	Tawian	MT322102	MT321904	MT322003
Neopestalotiopsis sp.	NTUCC 18-082 = BCRC FU31603	Camellia sinensis	Tawian	MT322103	MT321905	MT322004
Neopestalotiopsis sp.	NTUCC 18-083 = BCRC FU31624	Camellia sinensis	Tawian	MT322104	MT321906	MT322005
Neopestalotiopsis sp.	NTUCC 18-084 = BCRC FU31605	Camellia sinensis	Tawian	MT322105	MT321907	MT322006
Neopestalotiopsis sp.	NTUCC 18-085	Camellia sinensis	Tawian	MT322106	MT321908	MT322007
Neopestalotiopsis sp.	NTUCC 18-086 = BCRC FU31604	Camellia sinensis	Tawian	MT322107	MT321909	MT322008
Neopestalotiopsis sp.	NTUCC 18-087 = BCRC FU31606	Camellia sinensis	Tawian	MT322108	MT321910	MT322009
Neopestalotiopsis sp.	NTUCC 18-088-1	Camellia sinensis	Tawian	MT322109	MT321911	MT322010
Neopestalotiopsis sp.	NTUCC 18-088-2	Camellia sinensis	Tawian	MT322110	MT321912	MT322011
Neopestalotiopsis sp.	NTUCC 18-089 = BCRC FU31607	Camellia sinensis	Tawian	MT322111	MT321913	MT322012
Neopestalotiopsis sp.	NTUCC 18-090 = BCRC FU31633	Camellia sinensis	Tawian	MT322112	MT321914	MT322013
Neopestalotiopsis sp.	NTUPPMCC 18-161	Beauveria sp.	Tawian	OR121566	OR126318	OR126323
Neopestalotiopsis sp.	NTUPPMCC 18-163	Ophocordyceps sp.	Tawian	OR121567	OR126319	OR126324
Neopestalotiopsis sp.	NTUPPMCC 18-164	Ophocordyceps sp.	Tawian	OR121568	OR126320	OR126325
Neopestalotiopsis sp.	NTUPPMCC 18-166	Tolypocladium sp.	Tawian	OR121569	OR126321	OR126326
Neopestalotiopsis sp.	NTUPPMCC 21-057	Tolypocladium sp.	Tawian	OR121570	OR126322	OR126327
Neopestalotiopsis sp.	SVsnp3	Psidium guajava	Colombia	KR493539	KR493709	KR493606
Neopestalotiopsis sp.	VTman6	Psidium guajava	Colombia	KR493540	KR493725	KR493607
Pseudopestalotiopsis theae	MFLUCC 12-0055*	Camellia sinensis	Thailand	JQ683727	JQ683711	JQ683743
Notes: *, type strain; NA, unavailable

## Sheet: Table S4
Table S4. Primers and PCR conditions used to amplify ITS, tub2, and tef1-α loci
Locus	Primer pair	Sequence (5' to 3')	Protocol
			Steps	Temperature (℃)	Time	Cycles (n)
ITS	ITS5	GGA AGT AAA AGT CGT AAC AAG G	1	95	5 min
			2	95	30 s	5 b
			3	58−54 a	45s
			4	72	1 min 30 s
	ITS4	TCC TCC GCT TAT TGA TAT GC	5	95	30 s	30 c
			6	53.5	45 s
			7	72	1 min 30 s
			8	72	10 min
tub2	BT2A	GGT AAC CAA ATC GGT GCT GCT TTC	1	94	5 min
			2	95	1 min	5 b
			3	60−56 a	50 s
			4	72	1 min
	BT2B	ACC CTC AGT GTA GTG ACC CTT GGC	5	94	1 min	30 c
			6	55	50 s
			7	72	1 min
			8	72	10 min
tef1-α	EF1-728F	CAT CGA GAA GTT CGA GAA GG	1	94	5 min
			2	94	45 s	5 b
			3	60−56 a	30 s
			4	72	1 min 30 s
	EF2	GGA AGT ACC AGT GAT CAT GTT	5	94	45 s	35 c
			6	55	30 s
			7	72	1 min 30 s
			8	72	10 min
Note: a The temperature decreased by one degree per cycle; b Repeat steps 2 to 4; c Repeat steps 5 to 7

## Sheet: Table S5
Table S5. The nucleotide substitution models used in the phylogenetic analyses
Approach	Analysis	Genus	Gene region/locus
			ITS	tub2	tef1-a
IQ-TREE	maximum likelihood	Pestalotiopsis	TIM3e+I+G4	HKY+F+I+G4	TIM2e+I+G4
	maximum likelihood	Neopestalotiopsis	HKY+F+I+G4	TPM2u+F+I+G4	TVM+F+I+G4
MrModeltest	maximum parsimony	Pestalotiopsis	GTR+I+G
	maximum parsimony	Neopestalotiopsis	SYM+I+G
	Bayesian inference	Pestalotiopsis	GTR+I+G	GTR+I+G	GTR+I+G
	Bayesian inference	Neopestalotiopsis	HKY+I+G	HKY+G	GTR+G
Notes: GTR, general time reversible; G, gamma distribution; HKY, Hasegawa–Kishono–Yano; I, proportion of invariable sites; SYM, symmetrical substitution model; TIM; the transitional model; TPM, 3-parameter model; TVM, transversional model.

## Sheet: Table S6
Table S6. The morphological comparison of Pestalotiopsis chamaeropis and its closely related taxa
Species	Strain number	Conidiogenous cells (x̅ ± SD)		Conidium morphology (x̅ ± SD)					Apical appendages (x̅ ± SD)			Basal appendages (x̅ ± SD)			Reference
		Length (μm)	Width (μm)	Basal cell (μm)	Length (μm)	Width (μm)	Length of 3 median cells (μm)	Apical cell (μm)	Number	Branching	Length (μm)	Number	Branching	Length (μm)
Pestalotiopsis chamaeropis	CBS 186.71	20–50	2–5	5–6.5	(21–)22.5–27(–28), 25.2 ± 1.3	(6–)7–9(–9.5), 8 ± 0.4	(15–)16–17.5(–18.5), 16.7 ± 0.8	4–6	2–3	unbranched	(13–)14.5–23(–24), 18 ± 3.1	1	unbranched	4–8.5	Maharachchikumbura et al. (2014) d
Pestalotiopsis chamaeropis	NTUPPMCC 21-054	(4.6−)6.2−10.5(−12.4), 8.4 ± 2.2	(2.4−)3.2−5(−5.4), 4.1 ± 0.9	(3.7−)4.2−5.4(−6.2), 4.8 ± 0.6	(20−)21.3−23.9(−25.5), 22.6 ± 1.3	(4.8−)5.1−5.7(−5.9), 5.4 ± 0.3	(12−)12.8−14.2(−15.1), 13.5 ± 0.7	(3.6−)4−4.7(−5.1), 4.3 ± 0.4	2–3	unbranched	(8.8−)10.8−17.2(−23.9), 14.0 ± 3.2	1–2	branched or unbranched	(2.9−)4.5−7.7(−10.0), 6.1 ± 1.6	This study
Pestalotiopsis daliensis	CGMCC 3.23548	5–19	1–3	4–6	23–26	4–5	13–16	4–6	2–3	unbranched	13–22	1	unbranched	10–16	Gu et al. (2022) c
Notes: a Maharachchikumbura SS, Hyde KD, Groenewald JZ, Xu J, Crous PW. (2014) Pestalotiopsis revisited. Stud. Mycol. 79:121–186.; b Gu R, Bao DF, Shen HW, Su XJ, Li YX, Luo ZL (2022) Endophytic Pestalotiopsis species associated with Rhododendron in Cangshan Mountain, Yunnan Province, China. Front. Microbiol. 13:1016782.

## Sheet: Table S7
Table S7. The morphological comparison of Pestalotiopsis hispanica and its closely related taxa
Species	Strain number	Conidiogenous cells (x̅ ± SD)		Conidium morphology (x̅ ± SD)					Apical appendages (x̅ ± SD)			Basal appendages (x̅ ± SD)			Reference
		Length (μm)	Width (μm)	Basal cell (μm)	Length (μm)	Width (μm)	Length of 3 median cells (μm)	Apical cell (μm)	Number	Branching	Length (μm)	Number	Branching	Length (μm)
Pestalotiopsis hispanica	CBS115391	3-24, 12.5 ± 5.06	1-3, 2 ± 0.51	3–5, 4 ± 0.56	16.5–29, 23.3 ± 2.99	6–9.5, 8.3 ± 0.61	14–18.5, 17 ± 0.94	2–4.5, 3.1 ± 0.61	2−4	branched at one or unbranched	2–14 , 9.2 ± 2.53	0−1	unbranched	1.5–4.5, 3.4 ± 0.67	Liu et al. (2019) a
Pestalotiopsis hispanica	NTUPPMCC 18-162	(6.3−)9.7−17.2(−23.2), 13.5 ± 3.8	(1.8−)2.0−3.7(−5.6), 2.9 ± 0.8	(0.8−)4.0−6.1(−6.6), 5.0 ± 1.0	(21.1−)22.4−25.4(−27.4), 23.9 ± 1.5	(4.7−)5.5−6.5(−7.5), 6.0 ± 0.5	(12.7−)13.7−15.2 (−16.0), 14.5 ± 0.8	(3.5−)3.8−4.7(−5.2), 4.3 ± 0.5	2−3	unbranched	(8.5−)12.1−18.7(−24.9), 15.4 ± 3.3	0−3	branched or unbranched	(2.5−)3.2−6.1(−8.8), 4.7 ± 1.4	This study
Pestalotiopsis brachiata	LC2988	15–30	2–8	4–6.5	23.5–25, 24.9 ± 1.4	6.5–8, 7 ± 0.3	14–16.5, 15.5 ± 0.9	3.5–6	2−3 (mostly2)	branched or unbranched	16–28.5, 22 ± 4.1	1−4	branched or unbranched	5.5–9.5	Liu et al. (2017) b
Notes: a Liu F, Bonthond G, Groenewald JZ, Cai L, Crous PW (2019) Sporocadaceae, a family of coelomycetous fungi with appendage-bearing conidia. Stud. Mycol. 92:287–415.; b Liu F, Hou L, Raza M, Cai L (2017) Pestalotiopsis and allied genera from Camellia, with description of 11 new species from China. Sci. Rep. 7:1–19.

## Sheet: Table S8
Table S8. The morphological comparison of Pestalotiopsis manyueyuanani and its closely related taxa
Species	Strain number	Conidiogenous cells (x̅ ± SD)		Conidium morphology (x̅ ± SD)						Apical appendages (x̅ ± SD)			Lateral appendages (x̅ ± SD)			Basal appendages (x̅ ± SD)			Reference
		Length (μm)	Width (μm)	Basal cell (μm)	Length (μm)	Width (μm)	Mean length / width ratio	Length of 3 median cells (μm)	Apical cell (μm)	Number	Branching	Length (μm)	Number	Branching	Length (μm)	Number	Branching	Length (μm)
Pestalotiopsis castanopsidis	CFCC 54430	5−11, 7.2 ± 2.5	2.5−7, 4.4 ± 1.4	4−5	(23−)24−27.5(−29), 25.7 ± 1.8	(7−)8−11(−11.5), 9.3 ± 1.4	2.3−4	(16−)17−20(−20.5)	(2.5)3−4.5(5)	3−4	unbranched, knobbed	(17)17.5−23(24.5), 20.3 ± 2.7	N/A	N/A	N/A	1	unbranched	4−7(8.5)9.5−14(15), 11.7 ± 2.4	Jiang et al. (2022) a
Pestalotiopsis cyclobalanopsidis	CFCC 54328	6−8, 7.2 ± 0.9	2−4.5, 3.6 ± 0.8	4−6(6.5)	(18.5−)20−24.5(−25.5), 22.3 ± 1.3	(6−)6.5−8(−8.5), 7.3 ± 0.5	2.6−3.6	13−15.5(16)	3−4	2−5	unbranched	(5.5−)7−13(−14.5),	N/A	N/A	N/A	1	unbranched	(2)2.5−5.5(6.5), 3.8 ± 1.5	Jiang et al. (2022) a
Pestalotiopsis eleutherococci	HMJAU 60189	5−20	3−7	3−5	(21−)22−27(−28), 24.7 ± 1.8	(5−)5.5−6.5(−7), 6 ± 0.6	N/A	(11−)13−18(−19), 15.7 ± 1.8	4−6.5	1	unbranched	10−19	2−4	unbranched	6−21	1	unbranched	4−8	Tian et al. (2022) b
Pestalotiopsis guizhouensis	CFCC 54803	6−17.5, 9.6 ± 4.3	3−6, 4.5 ± 0.9	(2.5−)3.5−5.5(−6.5)	(21−)22.5−25.5(−26.5), 23.8 ± 1.6	(7)7.5−8.5(9.5), 8.1 ± 0.6	2.4−3.5	(13−)14.5−17.5(−18)	(2.5)3−4.5(5)	3−4	unbranched	(7)8−12(15)	N/A	N/A	N/A	1	unbranched	(2)3.5−6.5(8), 4.8 ± 1.5	Jiang et al. (2022) a
Pestalotiopsis jesteri	CBS 109350	5−20	3−7	4.5−6.5	(21−)22.5−31(−34.5), 26.8 ± 3	7−9, 8.2 ± 0.2	N/A	(15.5−)16−20(−21), 17.5 ± 1.4	3.5−7.5	1	unbranched	14−25	2−4	unbranched	14−25	1	unbranched	4−14	Maharachchikumbura et al. (2014) c
Pestalotiopsis lijiangensis	CFCC 50738	10−25, 13.5	2−5, 3.7	2−4, 3.4	22−25, 23.8	10−12, 11.5	2.96	14.5−18, 16	2−3.5, 2.8	1	unbranched	3−8, 6.7	2−4 (mostly 3)	unbranched	14−25 (18.6)	1	unbranched	2−6, 4.8	Zhou et al. (2018) d
Pestalotiopsis manyueyuanani	NTUPPMCC 18-165	(6.8−)8.2−12.4(−14.7), 10.3 ± 2.1	(2.8−)3.8−5.3(−6.0), 4.6 ± 0.7	(2.9−)3.5−4.7(−5.3), 4.1 ± 0.6	(22.5−)24.6−30.0(−32.7), 27.3 ± 2.7	(6.7−)7.4−9.2(−10.4), 8.3 ± 0.9		(15.1−)16.7−21.2 (−24.5), 18.9 ± 2.3	(2.2−)3.3−5.1(−5.8), 4.2 ± 0.9	1−2	unbranched	(3.9−)8.7−16.8(−19.1), 12.8 ± 4.0	1−4 (mostly2)	unbranched	(5.4−)7.3−13.4(−15.4), 10.3 ± 3.0	1	unbranched	(1.8−)2.7−5.5(−6.5), 4.1 ± 1.4	This study
Pestalotiopsis montellica	MFLUCC 12-0279	N/A	N/A	5−6, 5.3	23−29, 25	5.5−7, 6.1	N/A	14−16.5, 15.2	4−5, 4.3	4	unbranched	14−20	N/A	N/A	N/A	N/A	N/A	4−5, 4.5	Maharachchikumbura et al. (2012) e; Ariyawansa et al. (2015) f
Pestalotiopsis montellica	N/A	N/A	N/A	N/A	22−32, 26.5	5–7, 5.7	4.6	16.5	N/A	1	unbranched	5−7, 6	2−4	N/A	4−12, 8	0−1	unbranched	2−6, 4	Guba (1961) g
Note: N/A, unavailable; a Jiang N, Voglmayr H; Xue H, Piao CG, Li Y (2022) Morphology and Phylogeny of Pestalotiopsis (Sporocadaceae, Amphisphaeriales) from Fagaceae leaves in China. Microbiol. Spectr. 10:e03272-22.; b Tian S, Xu R, Bhunjun CS, Su W, Hyde KD, Li Y, Fu YP, Phukhamsakda C (2022) Combination of morphological and molecular data support Pestalotiopsis eleutherococci (Sporocadaceae) as…

## Sheet: Table S9
Table S9. The morphological comparison of Pestalotiopsis trachycarpicola and its closely related taxa
Species	Strain number	Conidiogenous cells (x̅ ± SD)		Conidium morphology (x̅ ± SD)					Apical appendages (x̅ ± SD)			Basal appendages (x̅ ± SD)			Reference
		Length (μm)	Width (μm)	Basal cell (μm)	Length (μm)	Width (μm)	Length of 3 median cells (μm)	Apical cell (μm)	Number	Branching	Length (μm)	Number	Branching	Length (μm)
Pestalotiopsis kenyana	CBS 442.67	10–25	2–5	4–6	(22–)23–28(–29), 25.5 ± 1.2	7–9, 8 ± 0.4	(15–)15.5–18.5(–19), 17 ± 0.7	3.5–5.5	2–3	unbranched	(8–)9–18(–20), 14 ± 3	2	branched	1–20	Maharachchikumbura et al. (2014) a
Pestalotiopsis oryzae	CBS 353.69	10–25	3–7	4.5–6.5	(23–)24.5–29(–30), 26.9 ± 1.4	6–8, 7 ± 0.2	(14–)16–18.5(–19), 17 ± 1.3	3.5–5	2–3	unbranched	12.9 ± 1.7	1	unbranched	3–6	Maharachchikumbura et al. (2014) a
Pestalotiopsis rhodomyrtus	HGUP 4230	N/A	N/A	3.6–6.4	19.7–26.3	4.9–6.7	12.9–16.8	3.5–5.7	2–3	N/A	7.5–14.9	1	N/A	2.8–4.9	Song et al. (2013) b
Pestalotiopsis trachycarpicola	IFRDCC 2440	N/A	N/A	3–5	19-24.9	5.3–6.3	11.7–13.7	2.2–4.4	3	N/A	9.4–17.8	N/A	N/A	2.7–5.5	Zhang et al. (2012) c
Pestalotiopsis trachycarpicola	NTUPPMCC 18-160	(7.2−)9.7−15.5(−20.8), 12.6 ± 2.9	(2.4−)2.8−3.8(−4.6), 3.3 ± 0.5	(3.6−)4.5−5.5(−6.1), 5 ± 0.5	(21.5−)22.4−24.4(−24.8), 23.4 ± 1	(5.2−)5.4−6(−6.5), 5.7 ± 0.3	(13.3−)13.7−15.1(−16.1), 14.4 ± 0.7	(3.3−)3.8−4.4(−4.7), 4.1 ± 0.3	2–3	unbranched	(8.6−)10.3−15.3(−19.6), 12.8 ± 2.5	1	unbranched	(4.4−)5.7−8.6(−10.3), 7.2 ± 1.5	This study
Notes: N/A, unavailable; a Maharachchikumbura SS, Hyde KD, Groenewald JZ, Xu J, Crous PW (2014) Pestalotiopsis revisited. Stud. Mycol. 79:121–186.; b Song Y, Geng K, Zhang B, Hyde KD, Zhao W-S, Wei J-G, Kang J-C, Wang Y (2013) Two new species of Pestalotiopsis from southern China. Phytotaxa 126:22–30.; c Zhang Y, Maharachchikumbura SS, Mckenzie EH, Hyde KD (2012) A novel species of Pestalotiopsis…

## Sheet: Table S10
Table S10. The morphological comparison of Neopestalotiopsis strain NTUPPMCC 18-161 and its closely related taxa
Species	Strain number	Conidiogenous cells (x̅ ± SD)		Conidium morphology (x̅ ± SD)					Apical appendages (x̅ ± SD)			Basal appendages (x̅ ± SD)			Reference
		Length (μm)	Width (μm)	Basal cell (μm)	Length (μm)	Width (μm)	Length of 3 median cells (μm)	Apical cell (μm)	Number	Branching	Length (μm)	Number	Branching	Length (μm)
Neopestalotiopsis asiatica = Pestalotiopsis asiatica	MFLUCC 12-0286	3–12	N/A	3–5, 4	20–26, 22.6	5–7, 6.25	13–15.5, 14	3.5–5, 3.35	2–4 (mainly 3)	unbranched	20–30, 25.6	1	unbranched	4–8, 5.65	Maharachchikumbura et al. (2012) a; Maharachchikumbura et al. (2014) b
Neopestalotiopsis chrysea = Pestalotiopsis chrysea	MFLUCC 12-0261	N/A	N/A	3–5, 4.3	20–24, 22.4	5.5–7, 6.1	14–16, 14.8	3.5–4.5, 4	3	unbranched	22–30, 26.8	1	unbranched	3–6, 4.4	Maharachchikumbura et al. (2012) a; Maharachchikumbura et al. (2014) b
Neopestalotiopsis macadamiae	BRIP 63737c	5–20	2.5–5	3–6	(23–) 24–28 (–29)	(6–) 6.5–7.5 (–8)	14–18	4–6	3 (rarely 2)	unbranched	(24–) 25–30 (–32)	1	unbranched	3–7	Akinsanmi et al. (2017) c
Neopestalotiopsis umbrinospora = Pestalotiopsis umberspora	MFLUCC 12-0285	N/A	N/A	3–4.5, 3.8	19–25, 21.3	6–8, 6.5	12–14, 13.1	3–4.5, 3.9	1–3 (mainly 3)	unbranched	22–35, 27.7	1	unbranched	5–7, 5.9	Maharachchikumbura et al. (2012) a; Maharachchikumbura et al. (2014) b
Neopestalotiopsis sp.	NTUPPMCC 18-161	(7.2−)7.7−11.6(−14.4), 9.6 ± 2	(3.6−)3.9−4.8(−5.4), 4.3 ± 0.4 × 9.6 ± 2	(4.1−)4.5−5.8(−6.7), 5.2 ± 0.6	(21.2−)23.9−27(−28.8), 25.4 ± 1.5	(4.9−)5.3−6.2(−6.8), 5.8 ± 0.5	(12.5−)14.3−16.3(−17.3), 15.3 ± 1	(4−)4.6−5.3(−5.8), 5 ± 0.4	2−4	unbranched	(15.9−)20.4−26.8(−32), 23.6 ± 3.2	1	unbranched	(4.9−)5.8−9.4(−14.6), 7.6 ± 1.8	This study
Notes: N/A, unavailable; a Maharachchikumbura SS, Guo LD, Cai L, Chukeatirote E, Wu WP, Sun X, Crous PW, Bhat DJ, McKenzie EHC, Hyde KD (2012) A multi-locus backbone tree for Pestalotiopsis, with a polyphasic characterization of 14 new species. Fungal Divers. 56:95–129.; b Maharachchikumbura SS, Hyde KD, Groenewald JZ, Xu J, Crous PW (2014) Pestalotiopsis revisited. Stud. Mycol. 79:121–186.; c Ak…

[truncated: 2 more sheets: Table S11, Table S12]
